# Supplementary material for: Practices for Research Integrity Promotion in Research Performing Organisations and Research Funding Organisations: A Scoping Review
Source: Sci Eng Ethics. 2021 Jan 27;27(1):4. doi: 10.1007/s11948-021-00281-1 (PMC7840650; doi:10.1007/s11948-021-00281-1)
Supplement: Supplementary file 3 — Supplementary material 3 (DOCX 84 kb) [file 11948_2021_281_MOESM3_ESM.xlsx]

## Sheet: Articles
Practices for research integrity promotion in research performing and research funding organisations: a scoping review
Appendix 3 Documents included in the analysis
Author(s)	Title	Include (Y/N)	Year	Reference type	Journal	Country	Research field (Humanities, Social sciences, Natural sciences, and Medical sciences; Research in general)	More related to RPO/RFO/Both	Name of the RI guidance document (practice) mentioned	Code	Guideline	Checklist	Legal document	SOP	Policy	Statement	Flowchart	Project related (Y/N); if yes which project	Practice is more Institutional/Individual/Both	Population	Research planning/research conducting/research dissemination/research evaluation/RI violations and resolutions /RI promotion	RI topics
Editors: Lune H, Pumar ES, Koppel R. SAGE Publications Inc.	Perspectives in social research methods and analysis; Section III: Ethics in Social Research; Policies and procedures (1997)	YES	2010	Book Section	Book publication by SAGE Publications Inc.	USA	Social sciences	RPO	American Sociological Association Code of Ethics; Policies and Procedures of the ASA Committee on Professional Ethics	1	1	0	0	0	0	0	0	0	Individual	Researchers, students, RECs members, reviewers	Research planning, research conducting, research dissemination, research evaluation, RI violations and resolutions	Handling complaints of unethical behaviour, investigation of unethical behaviour, confidentiality in research, informed consent procedure, sharing data, authorship, publication process, responsibilities of reviewers, plagiarism, falsification, fabrication.
Friedman P. AUR Ad Hoc Committee on Standards for the Responsible Conduct of Research	Standards for authorship and publication in academic radiology	YES	1993	Journal Article	AJR. American journal of roentgenology	USA	Medical sciences	RPO	AUR Ad Hoc Committee on Standards for the Responsible Conduct of Research	0	1	0	0	0	0	0	0	0	Individual	Researchers	Research planning, research dissemination	Authorship (order, co-authors, collaborators and contributors)
Danish Committee on Scientific Dishonesty	Guideline for agreements at the initiation of research projects	YES	1999 (2009)	Journal Article	Danish medical bulletin	Denmark	Medical sciences; Natural sciences	RPO	Guideline for agreements at the initiation of research projects	0	1	0	0	0	0	0	0	0	Individual	Researchers	Research planning, research conducting	Project management (task division), allocation of authorship, preparation of the publication, IP rights, patenting, conflict resolution
Danish Committee on Scientific Dishonesty	Guidelines relating to rights and duties concerning storage and use of research data	YES	1999 (2009)	Journal Article	Danish medical bulletin	Denmark	Medical sciences; Natural sciences	RPO	Guidelines relating to rights and duties concerning storage and use of research data	0	1	0	0	0	0	0	0	0	Both	Researchers, RPO	Research conducting, research dissemination	Filing and securing of data, data sharing, publication, patents, conflict resolution
Aoki T, Kajita S, Akasaka H, Takeda H.	Development and Deployment of Research Data Preservation Policy at a Japanese Research University in 2016	YES	2017	Conference proceeding	2017 6th Iiai International Congress on Advanced Applied Informatics	Japan	Research in general	RPO	Research Data Preservation Policy	0	0	0	0	0	1	0	0	0	Both	Researchers, RPO	Research conducting	Data storage
Araki KM, Yuko Takahashi, Yoshimitsu Nakayama, Takeo	[The Japanese legal system and the applicability of laws and regulations on private information protection and research ethics relating to medical research]	YES	2018	Journal Article	[Nihon koshu eisei zasshi] Japanese journal of public health	Japan	Medical sciences	RPO	Contains different legislation acts on data protection and privacy in medical research	0	0	0	1	0	0	0	0	0	Both	Researchers, RPO	Research conducting	Data protection
Bertha SL.	Academic research: policies and practice	YES	1996	Journal Article	Journal of ethnopharmacology	USA	Natural sciences	RPO	University of Illinois at Chicago Policy on contracts for collecting samples from natural sources	0	0	0	0	0	1	0	0	0	Institutional	RPO	Research conducting	Intellectual property rights
Bertram T, Formosinho J, Gray C, Pascal C, Whalley M.	EECERA ethical code for early childhood researchers	YES	2016	Journal Article	European Early Childhood Education Research Journal	UK	Social sciences	RPO	EECERA ethical code for early childhood researchers	1	0	0	0	0	0	0	0	0	Individual	Researchers	Research conducting, research dissemination, research evaluation	Informed consent procedure, data protection, disclosure of conflict of interest, intellectual property rights, authorship, declaration of conflict of interest, the responsibility of reviewers, plagiarism, self-plagiarism, misrepresentation, fabrication
Borgeat Meza MLC, X.: Arancibia, M.: Madrid, E.	Council for International Organizations of Medical Sciences (CIOMS) Ethical Guidelines: advancements and unsolved topics in 2016 upgrade	YES	2018	Journal Article	Medwave	International	Medical sciences	RPO	Council for International Organizations of Medical Sciences (CIOMS) Ethical Guidelines	0	1	0	0	0	0	0	0	0	Individual	Researchers	Research conducting	Informed consent procedure
Cales P, Barbare JC, Marteau P, Nouel O, Sautereau D, Valla D.	Code of professional ethics in clinical research	YES	2001	Journal Article	Gastroenterologie Clinique et Biologique	France	Medical sciences	RPO	Code of professional ethics in clinical research	1	0	1	0	0	0	0	0	0	Individual	Researchers	Research planning, research conducting, research dissemination	Study design (developing a protocol), authorship, data property, conflict of interest
Cleaton-Jones PW, D.	Protection of human participants in health research - a comparison of some US Federal Regulations and South African Research Ethics guidelines	YES	2010	Journal Article	South African medical journal [Suid-Afrikaanse tydskrif vir geneeskunde]	USA/South Africa	Medical sciences	RPO	US Common Rule (Federal Policy for the Protection of Human Subjects); South African ethics law and guidelines; The National Health Act	0	1	0	1	0	0	0	0	0	Both	Researchers, RPO, Committees	Research conducting, research evaluation	Ethical issues in clinical research, RECs approval for clinical research, informed consent procedure
Cockcroft A.	COPE guidelines on good publication practice. Committee on Publication Ethics	YES	2000	Journal Article	Occupational and environmental medicine	UK	Research in general	RPO	COPE guidelines on good publication practice	0	1	0	0	0	0	0	0	0	Individual	Researchers	Research planning, research conducting, research dissemination	Study design, ethical approval, data analysis, conflict of interest, authorship, peer review
Committee on Publication Ethics	Committee on Publication Ethics flow charts on suspected publication misconduct	YES	2009	Journal Article	Maturitas	UK	Research in general	RPO	Flow charts on suspected misconduct	0	0	0	0	0	0	0	1	0	Individual	Researchers; Reviewers	Research evaluation, RI violations	Peer review, plagiarism, fabrication, authorship malpractice, CoI, ethical issues
Crisan O, Iacob S.	Romanian Code of Pharmaceutical Deontology - A new conception	YES	2018	Journal Article	Farmacia	Romania	Medical sciences	RPO	The Romanian Code of Pharmaceutical Deontology	1	0	0	0	0	0	0	0	0	Individual	Researchers	Research conducting, research dissemination	Protection of animals and human subjects, authorship, IP rights
Dwan, K. G., C.: Williamson, P. R.: Altman, D. G.	Reporting of clinical trials: a review of research funders' guidelines	YES	2008	Journal Article	Trials	UK	Medical sciences	RFO	This is a review that mentiones several guidelines from funders but does not mention in details any of these (included as valuable source of guidelines).	0	1	0	0	0	0	0	0	0	Institutional	RFO	Research dissemination	Reporting clinical trials
Editors: Dade, A., Olafson, L., DiBella, S. M.	Implementing a comprehensive research compliance program: A handbook for research officers	YES	2015	Book	Information Age Publishing, Inc.	USA	Research in general	RPO	Contains different practices	1	1	1	1	0	0	0	0	0	Institutional	RPO, RI officers	Research planning, research conducting, research dissemination, research evaluation, RI promotion	Protection of human and animal research subjects, implementation of RCR program and training, CoI, handling misconduct, sanctions, collaboration, data management, data protection, auditing, quality control, RI bodies, policies in place
De Castilho EA, Kalil J.	Ethics and medical research: Principles, guidelines, and regulations	YES	2005	Journal Article	Revista da Sociedade Brasileira de Medicina Tropical	Brasil	Medical sciences	RPO	Contains different practices	0	1	0	1	0	0	0	0	0	Individual	Researchers	Research conducting	Protection of research subjects, informed consent process
Doherty M, Van de Putte LBA.	Committee on Publication Ethics (COPE) guidelines on good publication practice	YES	2000	Journal Article	Annals of the rheumatic diseases	UK	Research in general	RPO	COPE guidelines on good publication practice	0	1	0	0	0	0	0	0	0	Individual	Researchers	Research planning, research conducting, research dissemination, research evaluation, RI violations	Study design, ethical approval, data analysis, CoI, authorship, peer review, plagiarism
Dwivedi G, Tripathi M.	Stemming misconduct in higher education and research	YES	2017	Journal Article	Annals of Library and Information Studies	India	Research in general	RPO	University Grant Comission Policy - Promotion of Academic Integrity and Prevention of Plagiarism in Higher Education Institutions	0	1	0	0	0	0	0	0	0	Both	Researchers, RPO, students	RI violations, RI promotion	Plagiarism, handling misconduct, RI bodies
Eckstein, L. C., Donald: Critchley, Christine: Jeanneret, Ruthie: McWhirter, Rebekah: Nielsen, Jane: Otlowski, Margaret: Nicol, Dianne	Australia: regulating genomic data sharing to promote public trust	YES	2018	Journal Article	Human genetics	Australia	Medical sciences	RPO	National Statement for Ethical Conduct in Human Research; Privacy Act	0	0	0	1	0	0	1	0	0	Both	RPO, HRECs, researchers	Research conducting	Informed consent procedure, data storage, data protection
Evans I.	The Medical Research Council's approach to allegations of scientific misconduct	YES	2000	Journal Article	Science and engineering ethics	UK	Medical sciences	Both	MRC Policy and procedure for inquiring into allegations of scientific misconduct	0	0	0	0	0	1	0	0	0	Both	Researchers, RPO, research committees, administrators	RI violations, RI promotion	Training and education, investigations, handling msiconduct
Fagot-Largeault A.	Guidelines for clinical research: balance sheet on the law for biomedical research involving human subjects	YES	2000	Journal Article	M S-Medecine Sciences	France	Medical sciences	RPO	Law on protection of humans in clinical research	0	0	0	1	0	0	0	0	0	Both	Researchers, RPO	Research conducting, research evaluation	Informed consent procedure, ethical assessment
Foeger N, Zimmerman S.	Research integrity: Perspectives from Austria and Canada	YES	2016	Book Section	Handbook of Academic Integrity	Austria; Canada	Research in general	Both	Guidelines on good scientific practice; Tri-agency framework: Responsible conduct of research	0	1	0	0	0	0	0	0	0	Both	Researchers, RFO, RPO	RI promotion	RCR and RI training
Forsberg, E. M. A., F. O.: Bailey, S.: Birchley, G.: Bout, H.: Casonato, C.: Fuster, G. G.: Heinrichs, B.: Horbach, S.: Jacobsen, I. S.: Janssen, J.: Kaiser, M.: Lerouge, I.: van der Meulen, B.: de Rijcke, S.: Saretzki, T.: Sutrop, M.: Tazewell, M.: Varantola, K.: Vie, K. J.: Zwart, H.: Zoller, M.	Working with Research Integrity-Guidance for Research Performing Organisations: The Bonn PRINTEGER Statement	YES	2018	Journal Article	Science and Engineering Ethics	International	Research in general	RPO	The Bonn PRINTEGER Consensus Statement: Working with Research Integrity—Guidance for research performing organisation	0	0	0	0	0	0	1	0	H2020 - PRINTEGER	Institutional	RPO	Research conducting, research evaluation, RI violations, RI promotion, research dissemination	Education and training, open access, handling misconduct, mentorship, quality control, whistle-blowers, RI bodies, RI policies, culture and environment, incentives
García Arenillas, M. H.-A. S., O.: Sáenz de Tejada, M.	New Royal Decree on clinical trials: Main implications for emergency medicine physicians who do research	YES	2017	Journal Article	Emergencias	Spain	Medical sciences	RPO	Royal Decree 1090/2015	0	0	0	1	0	0	0	0	0	Individual	Researchers	Research conducting, research dissemination	Registration of clinical trials, reporting of clinical trials, informed consent process
The committee on ethics in science from the executive board of the Polish Academy of Science; Gibinski, K.	Good manners in science. A collection of rules and principles	YES	1998	Journal Article	Dobre obyczaje w nauce. Zbior zasad.	Poland	Research in general	RPO	Good manners in science - a set of principles and guidelines	0	1	0	0	0	0	0	0	0	Individual	Researchers	Research conducting, research dissemination, RI promotion	CoI, data sharing, open science, mentorship, data management; data preservation, ethical climate
Harvey S.	Application of the CPA code of ethics in planning field research: An organizational case	YES	1994	Journal Article	Canadian Psychology/Psychologie canadienne	Canada	Social sciences	RPO	Canadian Psychological Association Code of Ethics	1	1	0	0	0	0	0	0	0	Individual	Researchers	Research conducting	Informed consent procedure, data protection
Hendrickson TL.	Integrating Responsible Conduct of Research Education into Undergraduate Biochemistry and Molecular Biology Laboratory Curricula	YES	2015	Journal Article	Biochemistry and Molecular Biology Education	USA	Medical sciences	RPO	NIH topics for RCR education	0	1	0	0	0	0	0	0	0	Both	Researchers, RPO	Research conducting, research dissemination, research evaluation, RI violations; RI promotion	CoI (personal, professional, financial); policies for human subjects and animals, mentor-student relationship, collaborative research, misconduct, peer review, authorship, education
Holaday MY, Tracey E.	Authorship credit and ethical guidelines	YES	1995	Journal Article	Counseling and Values	USA	Social sciences	RPO	APA, NASP, and ACA authorship guidelines	0	1	0	0	0	0	0	0	0	Individual	Researchers	Research dissemination	Authorship
Idanpaan-Heikkila JE.	WHO guidelines for good clinical practice (GCP) for trials on pharmaceutical products: responsibilities of the investigator	YES	1994	Journal Article	Annals of medicine	International	Medical sciences	RPO	WHO Guidelines for Good Clinical Practice (GCP) for Trials on Pharmaceutical Products	0	1	0	0	0	0	0	0	0	Individual	Researchers	Research conducting, research evaluation	Compliance with the protocol, informed consent procedure, safety monitoring, data preservation
Israel, M. D., P.	Research integrity: Perspectives from Australia and Netherlands	YES	2016	Book Section	Handbook of Academic Integrity	Australia; the Netherlands	Research in general	Both	The Australian Code for the Responsible Conduct of Research; Memorandum on Scientific Integrity; The Netherlands Code of Conduct for Scientific Practice	1	1	0	0	0	0	0	0	0	Both	Researchers, RPO, research councils	Research conducting, research dissemination, research evaluation, RI violations and resolutions, RI promotion	Misconduct, data management, authorship, peer review, CoI, IP, education
Komesaroff PA.	Ethical issues in the relationships with industry: an ongoing challenge. New Guidelines open for public comment	YES	2005	Journal Article	Journal of paediatrics and child health	Australia	Medical sciences	RPO	Guidelines for the relationships involving medical practitioners and industry	0	1	0	0	0	0	0	0	0	Individual	Researchers	Research conducting	Conflict of interest
Kreissl Lonfat, B. M. K., I. M.: Rühli, F.	A Code of Ethics for Evidence-Based Research With Ancient Human Remains	YES	2015	Journal Article	Anatomical Record	Switzerland	Medical sciences	RPO	A Code of Ethics for Evidence-Based Research With Ancient Human Remains	1	1	0	0	0	0	0	0	0	Individual	Researchers	Research conducting, research dissemination	Data processing, publication
Levy, C. R., A.: Cohen, R.: Jung, C.	The Jardé law, a real simplification of research in France?	YES	2017	Journal Article	Archives de Pediatrie	France	Medical sciences	RPO	Jarde law	0	0	0	1	0	0	0	0	0	Individual	Researchers	Research conducting, research evaluation	Informed consent procedure, ethics committee procedure
Macleod, C. I. M., J.: Mnyaka, P.: Treharne, G. J.	The Palgrave handbook of ethics in critical research	YES	2018	Book	Palgrave Macmillan	South Africa	Medical science; Social science	RPO	Contains sources of different practices	1	1	0	0	0	0	0	0	0	Individual	Researchers	Research conducting	Ethics in research
Macrina FL.	Scientific societies and promotion of the responsible conduct of research: Codes, policies, and education	YES	2007	Journal Article	Academic Medicine	USA	Natural sciences	RPO	American Society for Microbiology Code of Ethics	1	0	0	0	0	0	0	0	0	Individual	Researchers	Research conducting, research dissemination, RI violations	Misconduct, CoI, authorship
Maschke KJ.	US and UK policies governing research with humans	YES	2003	Journal Article	Psychopharmacology	UK/USA	Medical sciences	RPO	Regulations of Health and Human Services(USA); Medicines Control Agency regulations (UK)	0	0	0	1	0	0	0	0	0	Individual	Researchers	Research conducting	Informed consent procedure, ethics assessment, CoI
Matheson A.	The ICMJE Recommendations and pharmaceutical marketing - strengths, weaknesses and the unsolved problem of attribution in publication ethics	YES	2016	Journal Article	Bmc Medical Ethics	Canada	Medical sciences	Both	ICMJE criteria	0	1	0	0	0	0	0	0	0	Individual	Researchers	Research planning, research dissemination	Manuscript, authorship, publication ethics
Matheson A.	Can self-regulation deliver an ethical commercial literature? A critical reading of the "Good Publication Practice" (GPP3) guidelines for industry-financed medical journal articles	YES	2019	Journal Article	Accountability in research	Canada	Medical sciences	RPO	Good Publication Practice (GPP3) guidelines for industry-financed medical journal articles	0	1	0	0	0	0	0	0	0	Individual	Researchers	Research dissemination, RI violations	Authorship, plagiarism, data sharing
McIntosh, N. B., P.: Brykczynska, G.: Dunstan, G.: Goldman, A.: Harvey, D.: Larcher, V.: McCrae, D.: McKinnon, A.: Patton, M.: Saunders, J.: Shelley, P.	Guidelines for the ethical conduct of medical research involving children. Royal College of Paediatrics, Child Health: Ethics Advisory Committee	YES	2000	Journal Article	Archives of disease in childhood	UK	Medical sciences	RPO	The Royal College of Paediatrics and Child Health’s guidelines	0	1	0	0	0	0	0	0	0	Individual	Researchers	Research conducting	Informed consent process
Moodie, P. C. M., T.	Guidelines for local research ethics committees	YES	1992	Journal Article	BMJ (Clinical research ed.)	UK	Medical sciences	RPO	Department of Health guidelines on local research ethics committees	0	1	0	0	0	0	0	0	0	Institutional	REC	Research evaluation	Ethical assessment
Morris SE.	Cracking the Code Assessing institutional compliance with the Australian Code for the Responsible Conduct of Research	YES	2010	Journal Article	Australian Universities Review	Australia	Research in general	RPO	Australian Code for the Responsible Conduct of Research+different university policies	1	0	0	0	0	1	0	0	0	Both	Researchers, RPO	Research dissemination, research planning	Authorship
National Academy of Sciences, N. A. o. E. I. o. M. P. o. S., Responsibility: the Conduct of, Research		YES	1993	Journal Article	Responsible Science, Volume II: Background Papers and Resource Documents	USA	Medical sciences; Natural sciences	RPO	Contains different practices	1	1	0	0	0	0	0	0	0	Both	Researchers, policymakers, RPO	Research planning, research conducting, research dissemination, research evaluation, RI violations, RI promotion	Misconduct (investigation and handling cases), authorship, confidentiality, CoI, data management, training, mentorship, peer review, data storage
Nichols-Casebolt A.	Research Integrity and Responsible Conduct of Research	YES	2012	Book	Research Integrity and Responsible Conduct of Research	USA	Research in general	RPO	Contains different practices	1	1	1	0	0	0	0	0	0	Individual	Researchers, mentors, students	Research conducting, research dissemination, research evaluation	Authorship, peer review proces, CoI, mentoring, data management (acquisition, sharing, ownership)
Norway Ministry of Education and Research	Mandate of the Norwegian National Committee for Medical Research Ethics, 16 May 1990	YES	1990	Journal Article	Bulletin of medical ethics	Norway	Medical sciences	RPO	National Mandate for Clinical Ethics Committees (CEC) in Norwegian Health Trusts guidelines for Ethical Committee composition	0	1	0	0	0	0	0	0	0	Institutional	RPO, committees	Research evaluation	Ethical assessment procedures
Nys H.	New European rules regarding the approval of clinical trials, the role of ethics committees and the protection of subjects	YES	2012	Journal Article	Archivum Immunologiae et Therapiae Experimentalis	International	Medical sciences	RPO	Clinical Trials Directive	0	0	0	1	0	0	0	0	0	Both	Researchers, RPO	Research conducting, research evaluation	Clinical trials procedures, protections of research subjects, ethical assessment, RECs, informed consent
Osterreichischen R.	[Good scientific practice--ethics in science and research: Guidelines of the Medical Faculty of the Vienna University]	YES	2003	Journal Article	Good Scientific Practice--Ethik in Wissenschaft und Forschung: Richtlinien der med. Fakultat der Universitat Wien.	Austria	Medical sciences	RPO	Guidelines for submissions to the Ethics Committee; Clinical trials guidelines	0	1	0	0	0	0	0	0	0	Individual	Researchers	Research planning, research conducting, research dissemination, RI violations	Protocol, data management (data storage, rights on data), authorship, misconduct, collaboration, CoI, supervision and mentoring
Panacek, E. A. L., R. J.	Guidelines for clinical investigator involvement in industry-sponsored clinical trials. SAEM Research Committee	YES	1995	Journal Article	Academic emergency medicine : official journal of the Society for Academic Emergency Medicine	USA	Medical sciences	Both	Society for Academic Emergency Medicine guidelines for clinical investigator involvment in industry-sponsored research	0	1	0	0	0	0	0	0	0	Individual	Researchers	Research planning, research conducting, research dissemination	Study design, data management, publication
Phillips MS.	Clinical research: ASHP guidelines and future directions for pharmacists	YES	1999	Journal Article	American Journal of Health-System Pharmacy	USA	Medical sciences	RPO	American Society of Health-System Pharmacists guidelines	0	1	0	0	0	0	0	0	0	Individual	Researchers	Research conducting	Informed consent procedure, confidentiality
Piasecki, J. W., M.: Dranseika, V.	What Do Ethical Guidelines for Epidemiology Say About an Ethics Review? A Qualitative Systematic Review	YES	2017	Journal Article	Science and Engineering Ethics	USA	Medical sciences	RPO	Containes different guidelines related to medical research (ethics review board)	0	1	0	0	0	0	0	0	0	Institutional	RECs, IRBs	Research evaluation	Assessment
Rasanen, L. M., Erja	Critical evaluation of the guidelines of the Finnish Advisory Board on Research Integrity and of their application	YES	2016	Journal Article	Research integrity and peer review	Finland	Research in general	RPO	Guidelines of responsible conduct of research	0	1	0	0	0	0	0	0	0	Both	Researchers, RPO, research committees	RI violations	Handling cases of misconduct
Santos, J. P., F.: Molsen-David, E.: Willke, R. J.: Binder, L.: Drummond, M.: Ho, A.: Marder, W. D.: Parmenter, L.: Sandhu, G.: Shafie, A. A.: Thompson, D.	ISPOR Code of Ethics 2017 (4th Edition)	YES	2017	Journal Article	Value in Health	USA	Medical sciences	Both	ISPOR Code of Ethics	1	0	0	0	0	0	0	0	0	Individual	Researchers	Research planning, research conducting, research dissemination, RI violations	Privacy and data protection, responsibility to sponsors, responsibility to research participants, misconduct, plagiarism, authorship, transparency in reporting; financial disclosure, CoI
Saver RS.	Shadows amid sunshine : Regulating financial conflicts in medical research	YES	2014	Journal Article	Chest	USA	Medical sciences	Both	Sunshine act for regulation of financial aspects of research	0	0	0	1	0	0	0	0	0	Individual	Researchers	Research conducting	Conflict of interest
Shimokai, H. H., S.: Tamura, T.: Yano, Y.: Abe, S.: Takezawa, M.: Yogo, M.: Kajiho, T.: Gotou, K.: Izawa, A.: Ookawa, M.: Yamashita, H.: Alaya, F.: Shiromoto, Y.: Takahashi, K.	The JSQA guideline for GCP auditing	YES	2007	Journal Article	Quality Assurance Journal	Japan	Medical sciences	RFO	JSQA Guideline for GCP Auditing	0	1	0	0	0	0	0	0	0	Institutional	RFO	Research evaluation	Auditing procedures
International guidelines for ethical review of epidemiological studies	International guidelines for ethical review of epidemiological studies	YES	1991	Journal Article	Law, medicine & health care : a publication of the American Society of Law & Medicine	International	Medical sciences	RPO	CIOMS International Ethical Guidelines for Epidemiological Studies	0	1	0	0	0	0	0	0	0	Individual	Researchers	Research conducting, research evaluation	Informed consent, ethical review process, protection, COI, confidentiality, ethics in dissemination
Toom, K. M., P. F.	Ethics and Integrity	YES	2017	Book Section	Research Management: Europe and Beyond	International	Research in general	Both	Contains different practices	1	1	1	1	0	0	0	0	0	Both	Researchers, RFO, RPO	Research planning, research conducting, RI violations, RI promotion	Principles of RE and RI, open science, IP, CoI, assessment, handling misconduct, education, research culture
Vermeulen M.	[Research code at the Academic Medical Center in Amsterdam: useful]	YES	2002	Journal Article	Researchcode in het Academisch Medisch Centrum te Amsterdam: nuttig.	the Netherlands	Medical sciences	RPO	The research code at the Academic Medical Centre in Amsterdam	1	0	0	0	0	0	0	0	0	Individual	Researchers	Research conducting, research dissemination, research evaluation, RI violations	CoI, collaboration, authorship, IP, copyright, peer review, misconduct, handling and investigating cases of misconduct
Wager, E. K., Sabine	Cooperation between research institutions and journals on research integrity cases: Guidance from the Committee on Publication Ethics (COPE)	YES	2012	Journal Article	Maturitas	UK	Research in general	RPO	COPE: Cooperation between research isntitutions and journals on research integrity cases	0	1	0	0	0	0	0	0	0	Institutional	RPO	RI violations, RI promotion	Communication between institutions and journals, misconduct, RI bodies, RI policies

## Sheet: Excluded
The Royal College od Physicians	Guidelines on the practice of ethics committees in medical research involving human subjects (Second edition)	It is a very brief addition to the previous version of guidelines (outdated).	1992	Journal Article
American Society for Parental and Eternal Nutrition	A.S.P.E.N. policy on academic misconduct	It is about procedures only for editors and journals.	2013	Journal Article
Anastasova VM, Mahalatchimy A, Rial-Sebbag E, Anto Boque J, M Keil T, Sunyer J, Bousquet J, Cambon-Thomsen A.	Communication of results and disclosure of incidental findings in longitudinal paediatric research	Not presenting existing practices; it provides recommendation on what should be done in case of incidental findings in research.	2013	Journal Article
Association of American Medical Colleges Ad Hoc Committee on Misconduct and Conflict of Interest in Research	Guidelines for dealing with faculty conflicts of commitment and conflicts of interest in research	Not presenting existing practices; provides recommendations, and gives an example of what should be done regarding conflict of interest.	1990	Journal Article
Association of American Medical Colleges. U.S. General Accounting Office. Department of Health and Human Services	AAMC Task Force issues first Financial Conflict of Interest Guidelines, and GAO urges HHS to reexamine financial conflict of interest guidance and regulations for NIH-funded research.	Not found	2002	Journal Article
Arango, J., Chuck, T., Ellenberg, S.S.,Foltz, B., Gorman, C., Hinrichs, H., McHale, S., Merchant, K., Seltzer, J., Shapley, S., Wild, G.	Good Clinical Practice Training: Identifying Key Elements and Strategies for Increasing Training Efficiency	Not presenting specific practices; summarizes the training in good clinical practice and provides recommendations.	2016	Journal Article
Bareket-Samish A, Denny M, Ruzicka B, Bogush M, Flynn K, Glinka K,McMahon-Wise B, Schiller S, Sjostedt P, Matheson N.	Good publication practice guidelines for medical communications agencies: A MedComm perspective	Not related to RPO or RFO. It provides guidelines to medical writers and agencies that offer this type of work.	2009	Journal Article
Bersoff DN.	Ethical conflicts in psychology 4th edition	Not found	2008	Book Section
Bion J, Antonelli M, Blanch L, Randall Curtis J, Druml C, Du B, Machado RF, Gomersall C, Hartog C, Levy M, Myburgh J, Rubenfeld G, Sprung C.	White paper: statement on conflicts of interest	No description of guidelines. Provides recommendations for CoI.	2018	Journal Article
The National Research Collaborative & Association of Surgeons in Training Collaborative Consensus Group; Blencowe, N. G., J.: Heywood, N.: Kasivisvanathan, V.: Lee, M.: Nepogodiev, D.: Wilkin, R.: Allen, S.: Borakati, A.: Bosanquet, D.: Chapman, S.: Chari, A.: Dunstan, M.: Dyson, E.: Edlmann, E.: Gardner, M. D.: Harries, R.: Hunter, J.: Kolias, A. G.: Jamjoom, A.: McGrath, J.: Mohan, H.: Morrison…	Recognising contributions to work in research collaboratives: Guidelines for standardising reporting of authorship in collaborative research	Report on the research about guidelines.	2018	Journal Article
Bornstein-Forst SM.	Establishing Good Laboratory Practice at Small Colleges and Universities	Presents a plan for development of practices for GLP.	2017	Journal Article
Brockway LM, Furcht TL.	Conflicts of interest in biomedical research-the FASEB guidelines	It is a proposal of practices for CoI.	2006	Journal Article
Carrieri D, Jackson L, Bewshea C, Prainsack B, Mansfield J, Ahmad T, Hawkins N, Kelly S.	Ethical issues in genomic research: Proposing guiding principles co-produced with stakeholders	It is a proposal of guidelines.	2018	Journal Article
Cho, M. K. S., R.: Schissel, A.: Rennie, D.	Policies on faculty conflicts of interest at US universities	Not presenting specific practices; no description analyses the practices on conflict of interest across several institutions.	2000	Journal Article
Cohen IG.	Administrative developments: new human subject research guidelines for IRBs	Not presenting specific practices; describes in general manner more documents.	2000	Journal Article
Committee on Publication Ethics	[Guidelines on good publication practice: the committe on publication ethics (COPE) report 2003]	Already included: COPE guidelines on good publication practice (this is Portuguese version).	2005	Journal Article
Corvol, P. M., Herve	[Scientific integrity: the French proposals to implement the national charter]	Describes the current state in France and mentiones different practices; it does not describe specific practice but it can be used as a guideline on RI in general.	2016	Journal Article
Dadkhah M, Borchardt G.	Guidelines for selecting journals that avoid fraudulent practices in scholarly publishing	It is only a proposal for guidelines.	2016	Journal Article
de Abajo, F. J. G., I. L. F.: Gutierrez, J. J.: Arribas, M. C.: Terracini, B.: Ros, T. P.: Castello, J. C.: Uranga, A. M.: Alonso, M. A.: Carranza, J. H.: Martinez, M. J. S.	Ethics guidelines for the creation and use of registries for biomedical research purposes	Provides only recommendations.	2008	Journal Article
de Albuquerque Rocha K, Vasconcelos SMR.	Compliance with National Ethics Requirements for Human-Subject Research in Non-biomedical Sciences in Brazil: A Changing Culture?	No description of specific practices.	2018	Journal Article
De Bouyalsky I. L., D.	The development of the guidelines and recommendations for european ethics committees by the european forum for good clinical practice	Not found	1997	Journal Article
Dreyer NAB, Allison: Velentgas, Priscilla	The GRACE Checklist: A Validated Assessment Tool for High Quality Observational Studies of Comparative Effectiveness	Not RI related.	2016	Journal Article
Dutton JJ.	Institutional Review Boards, declaration of Helsinki, and HIPAA regulations	Mentions several legal acts but mainly it's about journal policies.	2013	Journal Article
Ehni HJ, Wiesing U.	Research ethics for a globalised world: the revised CIOMS international guidelines	Already included (CIOMS guidelines)	2017	Journal Article
Feeser VR, Simon JR.	The Ethical Assignment of Authorship in Scientific Publications: Issues and Guidelines	Presenting a case.	2008	Journal Article
Fischer Iv, BA.	A summary of important documents in the field of research ethics	A summary of different documents but those related to RI are already included.	2006	Journal Article
Fouad, N. A. S., M.: Ghosh, A.	Empirical Influence of the Multicultural Guidelines: A Brief Report	It is a research on guidelines. Does not describe the content of practices.	2017	Journal Article
Freischlag JA.	Academic medical centers write their own rules	Not presenting a decription of the practices.	2011	Journal Article
Fulford, P. S., J.: Smith, R.: Godlee, F.: Wilmshurst, P.: Horton, R.: Farthing, M.: Comm Publication, Ethics	Committee on Publication Ethics (COPE) - Guidelines on good publication practice	Already included.	2000	Journal Article
Garte SJ.	Guidelines for training in the ethical conduct of scientific research	Only an overview of existing principles.	1995	Journal Article
Gerber, P. C., Brian E.: Zed, Peter J.: Lynd, Larry D.: Kim-Sing, Angela: Peterson, Sheryl: Moshenko, Janice: Brady, Colleen: Penner, Jason	Development of a code of conduct for the Faculty of Pharmaceutical Sciences at the University of British Columbia	Describes the procedure for the development of Code; not presenting practices.	2015	Journal Article
Graf, C. D., L.: Docking, M.: Jones, J.: Joshua, S.: McKerahan, T.: Ottmar, M.: Stevens, A.: Wates, E.: Wyatt, D.	Best Practice Guidelines on Publishing Ethics: A Publisher's Perspective, 2nd Edition	Guidelines are for journal editors.	2015	Journal Article
Hayes, G. J. H., S. C.: Dykstra, T.	A survey of university institutional review boards: characteristics, policies, and procedures	Not presenting the specific practices, no description.	1995	Journal Article
Hemminki E.	Research ethics committees in the regulation of clinical research: Comparison of Finland to England, Canada, and the United States	Presents the composition of RECs in other countries; not presenting specific practices.	2016	Journal Article
Herrington CD.	Council adopts new AERA code of ethics: Ethics committee to emphasize ethics education	Not describing the code; it is more about the development of the code.	2011	Journal Article
Hulten, N., : Winslet,: Kmiot,	The Committee on Publication Ethics (COPE) Guidelines	Already included.	2000	Journal Article
Keith-Spiegel P.	Teaching psychologists and the new APA ethics code: do we fit in?	Not presenting specific practices.	1994	Journal Article
Komiyama, Y. Y., K.	Nationwide Research Data Management Service of Japan in the Open Science Era	Proposal.	2017	Book
Lynch, H. F. L., Emily A.: Zarin, Deborah A.	Reaping the Bounty of Publicly Available Clinical Trial Consent Forms	Not presenting specific practices.	2017	Journal Article
Mahmud, S. B., T.	Fostering Integrity in Postgraduate Research: An Evidence-Based Policy and Support Framework	Evaluates the existing practices but does not present a description of practices; provides recommendations.	2014	Journal Article
Marcovitch H.	Misconduct by researchers and authors	Mentiones different practices but doesn't provide description of the practices.	2007	Journal Article
Mikuni, M. K., Chieko: Miyaoka, Hitoshi	[Implementation of Guidelines on Conflict of Interest in Clinical Research of the Japanese Society of Psychiatry and Neurology: actual status and future perspectives]	Not found	2014	Journal Article
Millum J.	Canada's new ethical guidelines for research with humans: A critique and comparison with the United States	Not describing procedures related to RI.	2012	Journal Article
Mooney-Somers, J. O., A.	Ethical review and qualitative research competence: Guidance for reviewers and applicants	Not describing procedures for RI.	2017	Journal Article
Onwuegbuzie, A. J. M., Marla H.: Hwang, Eunjin: Slate, John R.	Editorial: Evidence-based guidelines for avoiding poor readability in manuscripts submitted to journals for review for publication	Not presenting practices for RI.	2013	Journal Article
Petrou, S. R.-A., Oliver: Dakin, Helen: Longworth, Louise: Oppe, Mark: Froud, Robert: Gray, Alastair	Preferred reporting items for studies mapping onto preference-based outcome measures: The MAPS statement	Not related to practices for RI promotion	2015	Journal Article
Pierson CA.	Avoiding ethics pitfalls in publishing: a perspective from COPE	Case analysis; not presenting practices with their description	2017	Journal Article
Portela, A. L. M. S., Carmen L. Colon: Rivera, Ivette Bonet	RESEARCH MISCONDUCT POLICIES AT HIGHER EDUCATION INSTITUTIONS IN PUERTO RICO	Not providing description of the practices. It is a quantitative analysis.	2015	Journal Article
Rat, C. T., B.: Kinouani, S.: Guineberteau, C.: Bertrand, P.: Renard, V.: Saint-Lary, O.: Comite d'ethique Coll Natl, General	Regulatory framework for research in general practice	Already included	2017	Journal Article
Ravinetto, R. D., Kris	Benefit sharing in the revised Indian National Ethical Guidelines for Biomedical and Health Research Involving Human Participants	Not related to RI	2018	Journal Article
Reddi A.	New guidelines for the disclosure of academic-industry financial ties and modeling professionalism during medical education	Not presenting practices for RI.	2013	Journal Article
Redsell, S. A. C., F. M.	The Data Protection Act (1998): Implications for health researchers	Not presnting a description of practices.	2001	Journal Article
Resnik, D. B. A., J.: Jamal, Jaweria: Kissling, Grace E.	Institutional conflict of interest policies at U.S. Academic research institutions	Not presenting a description of practices.	2016	Journal Article
Resnik, D. B. M., Z.	Policies and Initiatives Aimed at Addressing Research Misconduct in High-Income Countries	Not presentig a description of practices.	2013	Journal Article
Schunemann, H. J. A.-A., Lubna A.: Forland, Frode: Kersten, Sonja: Komulainen, Jorma: Kopp, Ina B.: Macbeth, Fergus: Phillips, Susan M.: Robbins, Craig: van der Wees, Philip: Qaseem, Amir: Board of Trustees of the Guidelines International, Network	Guidelines International Network: Principles for Disclosure of Interests and Management of Conflicts in Guidelines	Not presenting specific practices; it is about developing guidelines for CoI	2015	Journal Article
Selker, H. P. B., J. B.: Califf, R. M.: Carter, R.: Cooper, D. M.: Davis, J.: Ford, D. E.: Galassetti, P.: Guay-Woodford, L.: Huggins, G. S.: Kasper, A.: Kieburtz, K.: Kirby, A.: Klein, A. K.: Kline, J.: O' Neill, R. T.: Rape, M.: Reichgott, D. J.: Rojevsky, S.: Rosenthal, G. E.: Rubinstein, E. P.: Shepherd, A.: Stacy, M.: Terrin, N.: Wallace, M.: Welch, L.	CTSA Consortium Consensus Scientific Review Committee (SRC) Working Group Report on the SRC Processes	It is a proposal for development of a practice.	2015	Journal Article
Semba JI.	[Disclosure of conflict of interest in the Journals of the Japanese Society of Psychiatry and Neurology]	It presents conflict of interest practice for journals.	2017	Journal Article
Shepard PD.	Schizophrenia Bulletin and the revised NIH public access policy	Not presenting practices for RI.	2008	Journal Article
Shephard, K. T., T.: Furnari, M.: Lofstrom, E.	Teaching research integrity in higher education: policy and strategy	Not presenting a description of practices; it is more about analysing the certain aspect of guidelines for education on RI.	2015	Journal Article
Slaughter, S. F., Maryann P.: Thomas, Scott L.	U.S. research universities' institutional conflict of interest policies	Not presenting a description of specific practice; analyses the practices for conflict of interest.	2009	Journal Article
Slingsby, B. T. N., Noriko: Akabayashi, Akira	Administrative legislation in Japan: guidelines on scientific and ethical standards	Not presenting a description of practices; evaluates and analyses the guidelines without describing them.	2004	Journal Article
Sone S.	[Ethical Guidelines for Clinical Trials in Medical Research Involving Human Subjects]	Not presenting a description of practices; provides recommendations.	2015	Journal Article
Suzuki H.	Promoting research integrity	Not providing a description of specific practice.	2018	Journal Article
Tabe Y.	[Research Ethics -The Case of Juntendo University Hospital-]	Not found	2016	Journal Article
Thomas, J. C. M., R.	Codes of Ethics in Public Health	Not presenting a description of practice; focuses on the development and application.	2016	Book Section
Veerus, P. L., Joel: Hemminki, Elina	Legislative regulation and ethical governance of medical research in different European Union countries	No description of specific practices.	2014	Journal Article
Wager, E. B., Virginia: Yentis, Steven: Kleinert, Sabine	Retractions: guidance from the Committee on Publication Ethics (COPE)	Guidelines for journals.	2009	Journal Article
Watson R.	Peer review under the spotlight in the UK	Not presenting a description of practices; evaluates peer review process.	2012	Journal Article
Weinfurt, K. P. D., Michaela A.: Allsbrook, Jennifer S.: Friedman, Joelle Y.: Hall, Mark A.: Schulman, Kevin A.: Sugarman, Jeremy	Policies of academic medical centers for disclosing financial conflicts of interest to potential research participants	Not presenting a description of practices.	2006	Journal Article
Whitbeck C.	Group Mentoring to Foster the Responsible Conduct of Research	Proposal	2001	Journal Article
Williams JR.	The 2016 CIOMS guidelines and public-health research ethics	Commentary on guidelines; focused on specific parts; not presenting a description	2017	Journal Article
Zarghami M.	Authorship and contributorship	Commentary on guidelines; not presenting a description of practices.	2011	Journal Article

## Sheet: References
Name of the document	Year	Country	Field of science	RPO/RFO/Both	Type of practice	Institutional/Individual/Both	Targeted audience	Description	Link
Scott-Lichter D; and the Editorial Policy Committee, Council of Science Editors - CSE’s White Paper on Promoting Integrity in Scientific Journal Publications	2012	International	Research in general	Both	White paper/guidelines	Both	Researchers, RFOs, policymakers, committee members	Encourages promotion of research integrity in scientific publishing. Covers themes of roles and responsibilities in publishing, conflict of interest, authorship, review and function of the sponsors.	https://druwt19tzv6d76es3lg0qdo7-wpengine.netdna-ssl.com/wp-content/uploads/CSE-White-Paper_2018-update-050618.pdf
Iverson C, Christiansen S, Flanagin A, et al. AMA Manual of Style: A Guide for Authors and Editors, 10th edn.	2007	USA	Medical sciences	RPO	Guideline	Individual	Researchers, students	A guide for writing a manuscript.
Pharmaceutical Research and Manufacturers of America - Principles on conduct of clinical trials and communication of clinical trial results	2014	USA	Medical sciences	Both	Code	Both	Researchers, RPO, RFOs	General principles and guidelines in clinical trials research.	https://www.phrma.org/en/Codes-and-guidelines/PhRMA-Principles-on-Conduct-of-Clinical-Trials
The South African Medical Research Council Guidelines on the responsible conduct of research	2018	South Africa	Medical sciences	RPO	Guideline	Both	Researchers, mentors, RPO, REC	Guidelines on genetic research including data management, data sharing, authorship, publication and dissemination of results, mentorship and supervising, conflict of interest, peer review, and collaborative research.	https://www.samrc.ac.za/research/ethics/guideline-documents
San Francisco Declaration on Research Assessment (DORA)	2012	USA	Research in general	Both	Declaration	Both	Policymakers, RPOs, RFOs, researchers	Recommendations for changes in the approach of the research evaluation.	https://sfdora.org/read/
MEXT Guidelines for Responding to Misconduct in Research	2014	Japan	Research in general	Both	Guideline	Institutional	RPO, RFOs	Guidelines for RPOs and RFOs for taking more proactive and effective measures to deal with misconduct in research.	https://www.mext.go.jp/a_menu/jinzai/fusei/__icsFiles/afieldfile/2015/07/13/1359618_01.pdf
Kyoto University; Promoting Research Integrity Regulations of Kyoto University	2015	Japan	Research in general	RPO	Policy	Both	Researchers, RPO, committees	Policy for promotion of RI and handling cases of misconduct at the university.	https://www.kyoto-u.ac.jp/en/research/research-compliance-ethics/research-integrity-rules-reporting/documents/research-integrity-regulations201503.pdf
Kyoto University; Research Fund Usage Handbook	2018	Japan	Research in general	RPO	Guideline	Individual	Researchers	Guidelines on how to properly use and manage research funds.	http://www.kyoto-u.ac.jp/ja/research/rule/public/competitive/documents/handbook2018_eng.pdf
Kyoto University; Different regulations	NA	Japan	Research in general	Both	Guideline/Policy	Both	Researchers, RPO, RFOs	Guidelines on CoI.	https://www.kyoto-u.ac.jp/en/research/research-compliance-ethics/conflict_of_interest
Kyoto University	2019	Japan	Research in general	Both	Guideline	Individual	Researchers	Data preservation	http://www.kyoto-u.ac.jp/ja/research/rule/ethic/suishin/documents/201602_data_preservation.pdf
European Medicines Agency; Guideline for good clinical practice	2002	Europe	Medical sciences	Both	Guideline	Both	Researchers, RPO, RFO, REC, IRB	Guidelines for standards in designing, conducting recording and reporting trials that involve human subjects.	https://www.ema.europa.eu/en/documents/scientific-guideline/ich-e6-r1-guideline-good-clinical-practice_en.pdf
Human Sciences Research Council; Code of Research Ethics	2006	South Africa	Research in general	RPO	Code	Individual	Researchers	Guidelines for gathering, processing and dissemination of the research information.	http://www.hsrc.ac.za/en/about/research-ethics
Nuffield Council on Bioethics; Human Tissue Ethical and Legal Issues	1995	UK	Medical sciences	RPO	Guideline	Individual	Researchers	Guidelines for usage of human tissue in research (consent procedure).	https://www.nuffieldbioethics.org/publications/human-tissue
All European Academies; The European Code of Conduct for Research Integrity	2017	International	Research in general	RPO	Code	Both	Researchers, policymakers, RPO	Principles for RI, good research practices, violations of RI.	https://ec.europa.eu/research/participants/data/ref/h2020/other/hi/h2020-ethics_code-of-conduct_en.pdf
Hicks D, Wouters P, Waltman L, de Rijcke S, Rafols I. Bibliometrics: The Leiden Manifesto for research metrics.	2015	the Netherlands	Research in general	RPO	Guideline	Institutional	Policymakers, RPO	Research evaluation.	https://www.nature.com/news/bibliometrics-the-leiden-manifesto-for-research-metrics-1.17351
On Being a Scientist	1995 (updated in 2009)	USA	Research in general	RPO	Guideline	Both	Researchers, RPO	Describes ethical principles and how to adhere to these principles.	https://www.nap.edu/catalog/12192/on-being-a-scientist-a-guide-to-responsible-conduct-in
European Forum for Good Clinical Practice	1997	International	Medical sciences	RPO	Guideline	Institutional	Committees	Recommendations for ethics committees involved in evaluation of biomedical research.	http://www.jirb.org.tw/DB/File/Download/efgcp-gidelinesandrecom.pdf
Guidelines for Institutions and Whistleblowers: Responding to Possible Retaliation Against Whistleblowers in Extramural Research	1995	USA	Research in general	RPO	Guideline	Institutional	RPOs, committees	Guidance on processing cases with whistleblowers.	https://ori.hhs.gov/sites/default/files/2017-12/guidelines_whistle.pdf
DFG, Proposals for safeguarding good scientific practice	1997	Germany	Research in general	Both	Guideline	Both	Researchers,RFO, RPO, RI bodies	Recommendations for good scientific practice, institutional management for good scientific practice, supervision of young scientists, data storage, authorship, handling cases of misconduct, whistleblowers.	https://www.dfg.de/download/pdf/dfg_im_profil/reden_stellungnahmen/download/empfehlung_wiss_praxis_1310.pdf
NIH; Update on the Requirement for Instruction in the Responsible Conduct of Research	2011	USA	Medical sciences	RFO	Policy	Both	RPO, researchers	Requirements for funding applications.	https://grants.nih.gov/grants/guide/notice-files/not-od-10-019.html
National Science Foundation; Responsible and ethical conduct of research training requirements	NA	USA	Research in general	RPO	Policy	Individual	Researchers	RCR training.	https://www.nsf.gov/bfa/dias/policy/rcr.jsp
Globar Research Council	2013	International	Research in general	RFO	Declaration	Institutional	RFO	Principles for RI, handling misconduct cases.	https://www.globalresearchcouncil.org/fileadmin/documents/GRC_Publications/French/GRC_2013_SoP_Declaration_de_principes_pour_l_integrite_de_la_recherche.pdf
Science Health Policy; Responsible Conduct in Global Research Enterprise	2012	International	Research in general	Both	Policy	Both	Researchers, policymakers, RPO, RFO	Research values, RCR, recommendation for institutions.	https://www.interacademies.org/publication/responsible-conduct-global-research-enterprise
The University of Waikato; Human Research Ethics Committee	2008	New Zealand	Research in general	RPO	Guideline/Policy	Individual	Researchers	Different guidelines and policies.	https://www.waikato.ac.nz/research-enterprise/ethics/human-ethics
NIH, Data Sharing Policy and Implementation Guidance	2003	USA	Medical sciences	RPO	Policy	Individual	Researchers	Sharing research data.	https://grants.nih.gov/grants/policy/data_sharing/data_sharing_guidance.htm
American Chemical Society Publications; Ethical guidelines to publication of chemical research	2015	USA	Natural sciences	RPO	Guideline	Individual	Researchers	Guidelines and recommendations on RI in publication.	https://pubs.acs.org/page/policy/ethics/index.html
Clinical Trials.gov; Guidelines for registration fo clinical trials	2017	USA	Medical sciences	RPO	Guideline	Both	Researchers, RPO, RFO	Registration and reporting of clinical trials.	https://www.clinicaltrials.gov/ct2/manage-recs/fdaaa
International Society for Medical Publication Professioanls; Good Publication Practice	2009	USA	Medical sciences	Both	Guideline	Both	Researchers, RFOs, RPOs	Roles of authors, sponsors and other contributors, research dissemination.	https://www.ismpp.org/gpp2
Royal College of Paediatrics and Child Health: Ethics Advisory Committee; Guidelines for the ethical conduct if medical research involving children	2000	UK	Medical sciences	RPO	Guideline	Both	Researchers, REC	Planning, reviewing and conducting of research with children.	https://doi.org/10.1136/adc.82.2.177
Charles Sturt University; RI guidelines	2019	Australia	Research in general	RPO	Guideline	Both	Researchers, RPO	Authorship, conflict of interest, peer review, data management, breaches and misconduct.	https://research.csu.edu.au/integrity-ethics-compliance/research-integrity-and-compliance
Oxford university; RI policy	2013,2018,2019	UK	Research in general	RPO	Code, policy	Both	Researchers, RPO, REC	Conflict of interest, publication and authorship, collaborative research, research msiconduct, integrity and ethics training.	https://researchsupport.admin.ox.ac.uk/governance/integrity#authorship
University of Southern Queensland; RERI policies and procedures	2018,2019,2020	Australia	Research in general	RPO	Guideline/Policy	Both	Researchers, REC	Authorship and authorship disputes, conflict of interest, ethics review procedure.	https://policy.usq.edu.au/categories
University of Wollongong; Authorship policy	2017	Australia	Research in general	RPO	Policy	Individual	Researchers	Principles and authorship criteria.	https://documents.uow.edu.au/about/policy/uow058654.html
Harvard Medical School; Integrity in Science Policies	2005,1999, 1991	USA	Medical sciences	RPO	Guideline	Both	Researchers, RPO	Principles, handling misconduct, authorship guidelines, research with industry.	https://ari.hms.harvard.edu/academic-integrity/integrity-science-policies
National Academies; Conflict of Interest in Medical Research, Education, and Practice	2009	USA	Medical sciences	RPO	Guideline	Both	Researchers, policymakers, RPO	Different aspects of conflict of interest and how to handle it.	https://www.ncbi.nlm.nih.gov/books/NBK22942/

## Sheet: Open Grey
Name of the document	Year	Country	Field of science	RPO/RFO/Both	Type of the practice	Institutional/Individual/Both	Targeted audience	Description	Open Grey
Manual for Research Ethics Committees	2003 (first published in 1992)	UK	Medical sciences	RPO	Guideline	Both	Research ethics committees, researchers	Provides guidance on research process, various categories of research participants. Reflects on good research practices in different types of research.	http://www.opengrey.eu/item/display/10068/472026
Guidelines for researchers and for research ethics committees on psychiatric research involving human participants	2001	UK	Medical sciences	RPO	Guideline	Both	Researchers, ethics committees members	Provides guidance for researchers on the ethics committee process and for the members of ethics committees on how to assess the research proposals. Presents basic principles and guidance on the principle of confidentialitay.	http://www.opengrey.eu/item/display/10068/538896
Research ethics Guidance for nurses involved in research or any investigative project involving human subjects	2004 (1998)	UK	Medical sciences	RPO	Guideline	Individual	Researchers, students	Guidance on ethics in research; confidentiality, informed consent.	http://www.opengrey.eu/item/display/10068/565184
Guidelines on the practice of ethics committees in medical research involving human subjects	2007 (first published in 1992)	UK	Medical sciences	RPO	Guideline	Both	Researchers, REC	Guidance on medical research, legislative related to the field, and the work of RECs.	http://www.opengrey.eu/item/display/10068/424632
Guidance on making proposals to conduct gene therapy research on human subjects	1994	UK	Medical sciences	RPO	Guideline	Both	Researchers, REC	Guidance on procedures for gene therapy research on human participants.	http://www.opengrey.eu/item/display/10068/434891

## Sheet: Grey literature WCRI
Name of the document	Year	Country	Field of science	RPO/RFO/Both	Type of the practice	Institutional/Individual/Both	Targeted audience	Description	Link
European Science Foundation Policy Briefing - Good Scientific Practice in Research and Schoolarship	2000	International	Research in general	Both	Policy	Both	Researchers, research groups, RFO, policymakers, RPO, supervisors	The policy reflects on the value of scientific integrity and presents principles of good scientific practice. It contains some basic guidelines for individual scientists, research institutions, funders and policymakers together with implications on how to deal with cases of research misconduct.	http://archives.esf.org/fileadmin/Public_documents/Publications/ESPB10.pdf
OECD Global Science Forum Report - Report on Best Practices for Ensuring Scientific Integrity and Preventing Misconduct	2007	International	Research in general	Both	Report based on a workshop	Institutional	Policymakers, RPO, research committees	The report presents general guidelines on types of misconduct and how to deal with alleged cases of misconduct, including investigations of these cases. It also provides a basic guideline principle for the research committees who are facing these cases.	http://www.oecd.org/science/inno/40188303.pdf
Singapore Statement on Research Integrity	2010	International	Research in general	RPO	Statement	Both	Researchers, RPO	The Singapore Statement presents the main principles aiming to guide researchers and research institutions in fostering research integrity. The purpose of the Statement is to guide researchers and research institutions to develop standard, codes and policies for the promotion of research integrity.	https://wcrif.org/guidance/singapore-statement
National Science Foundation Research Misconduct Policy	2002	International	Medical sciences	RFO	Policy	Institutional	Policymakers, RPO, research committees	Presenting the procedure for investigating cases of misconduct at NSF as well as possible actions/sanctions in these cases.	https://www.nsf.gov/oig/_pdf/cfr/45-CFR-689.pdf
Wellcome Trust Guidelines on Good Research Practice	2002 (Last update in 2017)	UK	Research in general	RFO	Guideline	Both	Researchers, policymakers, RPO	Guidelines that grant applicants must follow for obtaining funds from the Wellcome Trust.	https://wellcome.ac.uk/grant-funding/guidance/good-research-practice-guidelines
NTU Research Integrity Policy and Procedures	2008	Singapore	Natural sciences	RPO	Policy	Both	Researchers,policymakers, RPO, RI officers	The policy present principles of responsible conduct of research and procedures for responding to allegations of research misconduct and protection of whistle-blowers.	https://www3.ntu.edu.sg/Research2/ResearchIntegrityPolicy.pdf
European Science Foundation - Fostering Research Integrity in Europe	2010	International	Research in general	Both	Report based on a workshop	Both	Researchers, policymakers, RPO, RFO	Presents principles od ECoC and principles for the promotion and implementation of research integrity. It also contains links to other sources for identifying additional practices.	https://www.esf.org/fileadmin/user_upload/esf/ResearchIntegrity_Report2011.pdf
International Association for Dental Research - Code of Ethics	2009	USA	Medical sciences	RPO	Code	Individual	Researchers	Set of guiding principles. Includes guidance in human research, animal research, collaborative research as well as conflict of interest, dissemination of information and cases of misconduct.	https://www.iadr.org/IADR/About-Us/Who-We-Are/Code-of-Ethics
Norweigan Institute of Biomedical Science - Ethics for Biomedical Laboratory Scientists	2006	Norway	Medical sciences	RPO	Code	Individual	Researchers	Professional ethical guidelines for biomedical laboratory scientists. Contains basic principles that should guide researcher in his research.	https://www.nito.no/contentassets/7152ab4936194074b7b10d18500bcfa7/ethics-for-biomedical-laboratory-scientists.pdf
World Medical Association - Declaration of Helsinki	1964 (last amended in 2013)	International	Medical sciences	RPO	Declaration	Both	Researchers, policymakers, research ethics committees	Ethical principles for medical research involving human subjects.	https://www.wma.net/policies-post/wma-declaration-of-helsinki-ethical-principles-for-medical-research-involving-human-subjects/
Medical University of Graz - Standards of good scientific practice and Ombuds Committee	2014	Austria	Medical sciences	RPO	Guideline	Individual	Researchers, students	It defines the standards of good scientific practice. Provides guidance related to avoiding research misconduct, supervising students, research performing, authorship and publications.	https://www.medunigraz.at/en/qualitaetsmanagement-in-der-forschung/good-scientific-practice
Centre for Enquiry into Health and Allied Themes - Ethical Guidelines for Social Science Research in Health	2000	India	Medical sciences	Both	Guideline	Both	Researchers, RPO, RFO	Presents responsibilities of research institutions, researchers, peer reviewers and funders.	http://www.cehat.org/go/uploads/EthicalGuidelines/ethicalguidelines.pdf
Queen's University Belfast - Code of Good Conduct in Research	2007 (revised in 2014)	UK	Research in general	RPO	Code	Both	Researchers, RPO, research ethics committees	Principles of good research practice. Guidance in supervising and mentoring, data management, conflict of interest, data protection, authorship and publishing.	http://www.qub.ac.uk/home/media/Media,599772,en.pdf
University of Connecticut. Code of Conduct: University of Connecticut	2011	USA	Research in general	RPO	Code	Both	Researchers, students, RPO	Presents research principles and standards related to human research, animal research and laboratory safety.	https://policy.uconn.edu/2011/05/17/employee-code-of-conduct/#research
European Commission - The European Charter for Researchers	2005	International	Research in general	Both	Policy	Both	Researchers, RPO, RFO	General principles and requirements for researchers and funders.	https://euraxess.ec.europa.eu/sites/default/files/am509774cee_en_e4.pdf
UNESCO - Social Science Code of Conduct	2004	International	Social sciences	RPO	Code	Individual	Researchers	Ethical guidelines for researchers in social sciences.	http://www.unesco.org/new/fileadmin/MULTIMEDIA/HQ/SHS/pdf/Soc_Sci_Code.pdf
UKRIO - Recommended checklist for researchers	2009	UK	Research in general	RPO	Checklist	Individual	Researchers	Key points for good practice in research.	https://ukrio.org/wp-content/uploads/UKRIO-Recommended-Checklist-for-Researchers.pdf
Science Council of Japan - Code of Conduct for Scientists	2006	Japan	Research in general	RPO	Code	Both	Researchers, RPO	General principles for good research practice.	http://www.scj.go.jp/en/report/code.html
National Ethical Guidelines for Health Research in Nepal and Standard Operating Procedures	2001 (2011)	Nepal	Medical sciences	RPO	Guideline/SOPs/checklist	Both	Researchers, RPO, research ethics committees	Guiding and basic principles for health research involving human participants, SOPs for ethical review board (function and duties, the review process, decision making, communication), checklist for ethics review proposal.	http://nhrc.gov.np/wp-content/uploads/2017/02/National_Ethical_Guidelines.pdf
National Health Research Ethics Committee of Nigeria - National Code of Health Research Ethics	2007	Nigeria	Medical sciences	RPO	Code	Both	Researchers, research ethics committees, RPO	Principles and procedures for RECs.	http://www.nhrec.net/nhrec/NCHRE_Aug%2007.pdf
UKRIO - Code of Practice for Research; Promoting Good Practice and Preventing Misconduct	2009	UK	Research in general	RPO	Code	Both	Researchers, RPO	The Code presents general principles and values for researchers and RPOs. It contains a checklist and presents standards of good practice.	https://ukrio.org/wp-content/uploads/UKRIO-Code-of-Practice-for-Research.pdf
The Hong Kong Manifesto for Assessing Researchers: Fostering Research Integrity	2019	International	Research in general	RPO	Guideline	Institutional	Policymakers, RPO	Describes different principles relevant for RI.	https://doi.org/10.31219/osf.io/m9abx
Montreal Statement on Research Integrity in Cross-Boundary Research Collaborations	2013	International	Research in general	RPO	Statement	Both	Researchers,RPO	States the principles for integrity in collaborative research. Reflects on individual and institutional responsibility in different research phases.	https://wcrif.org/montreal-statement/file
OECD guide	2010	USA	Research in general	RPO	Guideline	Institutional	RPO, policymakers	OECD guide for investigating research misconduct allegations in collaborative projects.	http://www.oecd.org/science/inno/42770261.pdf
Norway Ethical guidelines for research in science and technology	2016	Norway	Natural sciences	RPO	Guideline	Both	Researchers, RPO	Principles of good research practice, guidance on animal research, contract research, conflict of interest and whistleblowing.	https://www.etikkom.no/en/ethical-guidelines-for-research/guidelines-for-research-ethics-in-science-and-technology/
ICSUBooklet	2014	International	Research in general	RPO	Guideline	Both	Researchers, RPO, policymakers	Presents responsibilities of scientists	https://council.science/publications/freedom-responsibility-and-universality-of-science-2014/
The EQUATOR Network	NA	Canada	Research in general	RPO	Guideline/checklist	Individual	Researchers	A number of reporting guidelines.	https://www.equator-network.org/
STARD; List of Essential Items for Reporting Diagnostic Accuracy Studies	2015	The Netherlands	Medical sciences	RPO	Checklist	Individual	Researchers	Reporting guidelines.	https://www.equator-network.org/wp-content/uploads/2015/03/STARD-2015-checklist.pdf
NWO Responsible data management policy	NA	The Netherlands	Research in general	RFO	Policy	Individual	Researchers	Data management plans and open access.	https://www.nwo.nl/en/policies/open+science/data+management

## Sheet: Cordis
Source	Year	Country	Field of science	RPO/RFO/Both	Type of practice	Institutional/Individual/Both	Targeted audience	Description	Link
OpenUp	2018	Lithuania	Research in general	RPO	Guideline	Individual	Researchers, students, policymakers, RPO	A simple 10 step poster with description on how to achieve successful dissemination.	https://www.rri-tools.eu/-/ten-steps-to-innovative-dissemination
Transparify	2017	USA	Research in general	Both	Guideline	Institutional	RPO	A 5-level rating scale for transparency of funding.	https://www.transparify.org/get-five
SATORI	2017	International	Research in general	RPO	Policy	Institutional	Policymakers, RPO, RE/RI committees	The document contains guidance of improving the work of committees and implementation of RI policies.	https://satoriproject.eu/publications/improving-the-organisation-of-research-ethics-committees-recs/
University of Utrecht	2014	The Netherlands	Research in general	RPO	Guideline	Individual	Students	Brief introduction for research integrity, with steps.	https://www.rri-tools.eu/-/academic-integrity-checklist
Royal Netherlands Academy of Arts and Sciences (KNAW), Netherlands Federation of University Medical Centres (NFU), Netherlands Organisation for Scientific Research (NWO), Associated Applied Research Institutes (TO2), Netherlands Association of Universities of Applied Sciences (VH), and the Association of Universities in the Netherlands (VSNU)	2018	The Netherlands	Research in general	RPO	Code	Both	Researchers, RPO	Wide description of RI field with steps for defining what misconduct is and which steps need to be taken in order to avoid it.	https://www.rri-tools.eu/-/the-netherlands-code-of-conduct-for-research-integrity
The Digital Curation Centre at the University of Edinburgh	2020	UK	Research in general	Both	Guideline	Individual	Researchers	Guidance for helping researchers create data management plans.	https://www.rri-tools.eu/-/dmponline-data-management-plan-online
ENERI; Recommendations for the Investigation of Research Misconduct	2019	International	Research in general	Both	Guideline	Institutional	RPO, RFO	A handbook provides guidance to the institutions when dealing with cases of research misconduct.	http://www.enrio.eu/wp-content/uploads/2019/03/INV-Handbook_ENRIO_web_final.pdf
ENERI Decision Tree	2019	International	Research in general	RPO	Guideline	Individual	Researchers, RI officers	Different ethical questions	http://eneri.eu/decision-tree/
ENERI e-Manual Reasearch Integrity and Ethics	2018	International	Research in general	RPO	Guideline	Both	Researchers, RPO, RECs	A manual provides general concepts of research integrity and research misconduct, guidance on the ethics committee process including privacy, data protection and intellectual property.	http://eneri.eu/reri-manual/
ENERI Classroom	2019	International	Research in general	RPO	Guideline	Both	Researchers, RPO, RECs	Training materials for specific groups, i.e. RI officers and advisors, ethic committees' members. Four main topics of the training material are: RI, RE, overlapping issues and developing infrastructures. Each main theme has several sub-themes.	https://eneri.mobali.com/
PRINTEGER project deliverable D3.4. Codes and legislation	2018	International	Research in general	Both	Code, guideline, legal documents	Both	Researchers, policymakers, RPO, RFO	A source of various guidance documents on RI.	https://printeger.eu/wp-content/uploads/2018/04/D3.4.pdf
PRINTEGER project deliverableD3.9. Managing RI: An assessment of best practices from the organisational literature	2018	International	Research in general	RPO	Guideline, legal documents	Institutional	Policymakers, RPO	Present organisational responsibilities regarding RI with reference to the new norwegian legislation on research misconduct.	https://printeger.eu/wp-content/uploads/2018/06/3.9-organisational-best-practices.pdf
PRINTEGER project deliverable D5.2.	2018	International	Research in general	RPO	Guideline	Institutional	Policymakers, RPO	Presents different tools that could be used for education of the institutional leaders on how to foster RI and build the culture of integrity.	https://printeger.eu/wp-content/uploads/2019/01/D5_2-Tools-for-research-leaders-and-managers.pdf
Path2Integrity; Content for teaching Research Integrity and Research Ethics	NA	International	Research in general	RPO	Guideline	Individual	Researchers	Different material for education on RI. It includes material related to safeguards, research environment, training, supervision and mentoring, data practices and amnagement, collaborative working, research procedures, reviewing, evaluating and editing, publication and dissemination.	https://www.path2integrity.eu/teaching-RI/content
TRUST Global Code of Conduct for research in resource-poor settings	2018	International	Research in general	RPO	Code	Individual	Researchers	Ethics principles in the collaboration between high-income and lower-income settings- It presents the basic principles: fairness, respect, care, honesty.	https://www.globalcodeofconduct.org/
I CONSENT	2017	International	Medical sciences	RPO	Guideline	Individual	Researchers	Guidelines for the improvement of the information that patients receive from clinical studies.	https://i-consentproject.eu/results/
PRO-RES project deliverable D1.1. Reporting on existing codes and guidelines	2019	International	Social sciences; Humanities	RPO	Guideline, code	Both	Researchers, RPO	Contains different sources of guidelines for RE and RI in non medical research.	http://prores-project.eu/wp-content/uploads/2019/12/D1_Existing_Code_and_guidelines.pdf
FOSTER; Train the trainer card game for open science	2018	International	Research in general	RPO	Guideline	Individual	Researchers	A game for the education on open science.	https://www.fosteropenscience.eu/node/2570
HEIRRI	NA	International	Research in general	RPO	Guideline	Individual	Researchers	Training programmes on responsible research.	http://heirri.eu/resources/heirri-at-rritools-eu/

## Sheet: ORI
Name of the document	Year	Country	Field of science	RPO/RFO/Both	Type of the practice	Institutional/Individual/Both	Targeted audience	Description	Link
Federal Research Misconduct Policy	2000	USA	Research in general	Both	Policy	Institutional	RPO, RFO, policymakers	The policy defines research misconduct and institutional obligations toward it. It had to be implemented by all federal agencies and departments supporting research.	https://ori.hhs.gov/federal-research-misconduct-policy
Public Health Service Policies on research misconduct	2005	USA	Medical sciences	Both	Policy	Institutional	RPO, RFO, Policymakers, RI bodies	Procedure for handling the cases of misconduct. Describes all steps of the investigation procedure (PART 93)	https://ori.hhs.gov/sites/default/files/42_cfr_parts_50_and_93_2005.pdf
WHO Handbook for good clinical research practice	2005	International	Medical sciences	RPO	Guideline	Institutional	RPO, policymakers, research ethics committees	The handbook provides guidance in implementing good clinical practice in clinical research.	https://apps.who.int/iris/bitstream/handle/10665/43392/924159392X_eng.pdf?sequence=1&isAllowed=y
University of Alabama Birmingham; Online learning tool for research integrity and image processing	2008	USA	Medical sciences	RPO	Training material; guidelines	Individual	Researchers, students	Provides 12 guidelines on image processing in science.	https://ori.hhs.gov/education/products/RIandImages/default.html
Environmental protection Agency; Policy and procedures for addressing research misconduct	2003 (reviewed in 2006)	USA	Natural sciences	Both	Policy	Institutional	RPO, policymakers, RFO	Guidelines for handling the allegations of research misconduct.	https://ori.hhs.gov/sites/default/files/epapolicy.pdf
A Guidebook for Teaching Selected Responsible Conduct of Research Topics to a Culturally Diverse Trainee Group	2004	USA	Research in general	RPO	Guideline	Individual	Researchers	Guidelines for teaching responsible conduct of research and guidelines for supervising.	https://ori.hhs.gov/images/ddblock/Alexander.RCR%20Guidebook.BW_.pdf
Guidelines for responsible data management in scientific research	2006	USA	Research in general	RPO	Guideline	Individual	Researchers	Provides key concepts of data management in relation to responsible conduct of research.	https://ori.hhs.gov/sites/default/files/data.pdf
Nature research; Editorial policies	NA	USA	Medical sciences	RPO	Policy	Individual	Researchers	Guidelines for authorship, competing interest, confidentiality, plagiarism, image manipulation.	https://www.nature.com/authors/policies/image.html
Rockwell S. Ethics of Peer Review: A Guide for Manuscript Reviewers	2014	USA	Research in general	RPO	Guideline	Individual	Researchers, reviewers	Guidelines for peer review of scientific manuscripts.	https://ori.hhs.gov/sites/default/files/prethics.pdf
Tips for Sequestration of Physical Evidence in Research Misconduct Cases	1998	USA	Research in general	Both	Guideline	Institutional	RPO, RFO, research integrity officers	Guidelines for evidence management in cases of research misconduct.	https://ori.hhs.gov/tips-for-sequestration
Tips for Handling Physical Evidence in Research Misconduct Cases	NA	USA	Research in general	Both	Guideline	Institutional	RPO, RFO, research integrity office	Guidelines for evidence management in cases of research misconduct.	https://ori.hhs.gov/tips-handling-phys-evidence
Boston College; Administrators and the responsible conduct of research	NA	USA	Research in general	RPO	Guideline; training material	Institutional	RPO, administrators	Educational module for administrators on how to work with researchers and practice RCR. It includes topics as conflict of interest, financial management, mentor-trainee responsibilities, collaborative research, data management.	https://ori.hhs.gov/education/products/rcradmin/
Washington State University; RCR Lab Management	NA	USA	Medical sciences	RPO	Guideline; training material	Individual	Researchers (PI), mentors	Educational module for principal investoigators on general safety in laboratory, mentoring and training skills, writing skills, data management, administration and fiscal management of the projects.	https://ori.hhs.gov/education/products/wsu/fiscal.html
Nebeker C, Simon G, Kalichman M, Talavera A, Booen E, Lopez-Arenas A. Building Research Integrity and Capacity (BRIC): An Interactive Guide for Promotores/Community Health Workers. San Diego, CA: BRIC Academy, 2015.	2015	USA	Medical sciences	RPO	Guideline; training material	Individual	Researchers	Educational module for training for the promotion of basic research concepts for new research staff. It includes topics such as research plan and methodology, data management.	https://ori.hhs.gov/content/basic-research-concepts-brc
Infographics for RCR	NA	USA	Research in general	RPO	Guideline	Individual	Researchers, students, research integrity officers	Infographics developed by ORI for guidance on RCR and RI.Includes different topics such as: research misconduct and how to recognize it, how to present scientific images with integrity, how to write ethically, how to handle misocnduct, the work of RIOs, supervisors' role in RI, authorship practices, how to apply for a grant, how to avoid plagiarism.	https://ori.hhs.gov/infographics
Bryn Mawr College and the Massachusetts College of Pharmacy and Health Sciences; Ethics and Research in the Community	2004	USA	Research in general	RPO	Guideline; training material	Individual	Researchers	Educational module for fostering RCR when doing a research work in communities. It includes topics: Research protocol, recruiting participants, confidentiality, professionalism, applications.	https://ori.hhs.gov/education/products/mass_cphs/training_staff/RCReng/RCRHome.htm
University of California; Teaching responsible Conduct of Research in Humans	2006	USA	Medical sciences	RPO	Guideline; training material	Individual	Researchers	Educational material with different topics for human research. It includes basic principles of RCR and RI and basic principles when conducting research with human participants. Topics: ethics and study design, conflict of interest, guidelines for clinical research, monitoring research, malfeasance and misconduct.	https://ori.hhs.gov/education/products/ucla/default.htm
Office for human Rseearch Protections; Mini-Turtorials	2019	USA	Medical sciences	RPO	Guideline	Both	Researchers, IRB, RPO	Short educational material with basics regarding IRB review process and criteria and reporting requirements for conducted research.	https://www.hhs.gov/ohrp/education-and-outreach/online-education/mini-tutorials/index.html
Columbia University; Responsible conduct of research and research misconduct	2004	USA	Research in general	RPO	Guideline; training material	Individual	Researchers	Educational module with basic principles of RCR and how to avoid and handle msiconduct. Presents policies and procedures for handling msiconduct including the safeguards for whistle-blowers and subjects of allegations.	http://ccnmtl.columbia.edu/projects/rcr/rcr_misconduct/foundation/index.html
Avoiding plagiarism, self-plagiarism and other questionable writing practices: a guide to ethical writing	2015	USA	Research in general	RPO	Guideline	Individual	Researchers, students	Educational module for prevention of questionable practices and development awareness of rthical writing. Included topics: definitions of plagiarism and self plagiraism, copyright law, authorshipa and reporting practices.	https://ori.hhs.gov/avoiding-plagiarism-self-plagiarism-and-other-questionable-writing-practices-guide-ethical-writing
Northern Illinois University; Responsible authorship quick guide	2006	USA	Research in general	RPO	Guideline	Individual	Researchers, students	Educational module on authorship and publication practices. It includes topics for raising awareness on preparing research findingd for dissemination, common mistakes and dilemmas in preparing research proposals and manuscripts.	https://ori.hhs.gov/education/products/niu_authorship/index.htm
Northern Illinois University; Peer Review quick guide	2006	USA	Research in general	RPO	Guideline	Individual	Researchers, students	Educational module for peer reviewers on mistakes and dilemmas faced in reviewing research proposals and manuscripts and suggestions on how to offer constructive criticism to authors.	https://ori.hhs.gov/education/products/niu_peerreview/
Implementation Guidance for Executive Office of the President, Office of Science and Technology Policy Federal Policy on Research Misconduct	2000	USA	Research in general	RPO	Guideline	Institutional	RPO, Committees	Guidelines for handling the allegations of research misconduct.	https://ori.hhs.gov/federal-policies

## Sheet: ENRIO
Name of the document	Year	Country	Field of science	RPO/RFO/Both	Type of the practice	Institutional/Individual/Both	Targeted audience	Description	Link
Ethical Guidelines for the Use of Animals in Research	2018	Norway	Medical sciences	Both	Guideline	Individual	Researchers	Presents general ethical principles and requirements in conducting research on animals.	https://www.etikkom.no/globalassets/documents/publikasjoner-som-pdf/etiske-retningslinjer-for-bruk-av-dyr-i-forskning/ethical-guidelines-for-the-use-of-animals-in-research.pdf
Guidelines for research ethics on human remains	2016	Norway	Medical sciences	Both	Guideline	Individual	Researchers	Outlines ethical principles that researchers have to consider when conducting research on human remains.	https://www.etikkom.no/en/ethical-guidelines-for-research/guidelines-for-research--ethics-on-human-remains/
UKRIO - Procedure for the investigation of misconduct in research	2008	UK	Research in general	RPO	Policy, Checklist, Flowchart	Institutional	RPO, RI bodies	Designed for organisations as guidance in investigations of research misconduct. It is developed for the health and biomedical research but its procedures can be applied to other research fields too.	https://ukrio.org/wp-content/uploads/UKRIO-Procedure-for-the-Investigation-of-Misconduct-in-Research.pdf
Estonian code of conduct for research integrity	2017	Estonia	Research in general	RPO	Code	Both	Researchers, RPO, reviewers	Presents values that researchers must adhere to when conducting research. It also describes principles of research integrity in the context of different themes (research planning, research performing, authorship, publishing and application of research results).	https://www.eetika.ee/sites/default/files/www_ut/hea_teadustava_eng_trukis.pdf
Swiss Academies of Arts and Sciences - Authorship in scientific publications, Analysis and recommendations	2013	Switzerland	Research in general	RPO	Guideline	Individual	Researchers	Analyses existing guidelines on authorship and provides own authorship guidance.	http://www.akademien-schweiz.ch/en/index/Publikationen/Archiv/Richtlinien-Empfehlungen.html
Guidelines for Research Ethics in the Social Sciences, Humanities, Law and Theology	2016	Norway	Social sciences; Humanities	Both	Guideline	Both	Researchers, RPO, RECs, RI bodies	Describes norms and values of the research as well as obligations of the institution and researcher. Provides guidance related to authorship, data management, dissemination of the results etc.	https://www.etikkom.no/en/ethical-guidelines-for-research/guidelines-for-research-ethics-in-the-social-sciences--humanities-law-and-theology/
Responsible research publication: international standards for authors	2011	UK	Research in general	RPO	Guideline	Individual	Researchers	Focuses on basic principles that should guide researchers in their work an related to authorship practices.	https://publicationethics.org/files/International%20standards_authors_for%20website_11_Nov_2011_1.pdf
Albert T, Wager E. How to handle authorship disputes: a guide for new researchers. 2003 COPE Report	2003	UK	Research in general	RPO	Guideline	Individual	Researchers	Provides guidelines on authorship starting from the phase of planning a research. Gives guidelines on cases of disputes and dealing with ghost authors, gift authors and group authorship.	https://publicationethics.org/files/2003pdf12_0.pdf
Cooperation between research institutions and journals on research integrity cases: guidance from the Committee on Publication Ethics (COPE)	2012	UK	Research in general	Both	Guideline	Institutional	RPO, RFO	Focuses on the investigation of alleged misconduct and provides guidance regarding collaboration between RPOs and journals.	https://publicationethics.org/files/Research_institutions_guidelines_final_0_0.pdf
The concordat to support research integrity by Universities UK	2019	UK	Research in general	Both	Policy	Both	RPO, RFO, researchers	Guidance on research misconduct and how to ensure high level of research integrity with different stakeholders.	https://www.universitiesuk.ac.uk/policy-and-analysis/reports/Documents/2019/the-concordat-to-support-research-integrity.pdf
A Code of Conduct for Biosecurity - Report by the Biosecurity Working Group	2008	the Netherlands	Medical sciences	RPO	Code/report	Both	RPO, policymakers, researchers	Focuses on the research in life sciences. Provides guidelines for all levels (researchers, RPOs, policymakers).	https://www.knaw.nl/en/news/publications/a-code-of-conduct-for-biosecurity
Responsible research data management and the prevention of scientific misconduct	2013	the Netherlands	Research in general	Both	Report	Both	RPO, researchers, policymakers	Comprehensive guidelines and recommendations for good data management practices.	https://www.knaw.nl/en/news/publications/responsible-research-data-management-and-the-prevention-of-scientific-misconduct
Roig M. A guide to ethical writing	2017	USA	Research in general	RPO	Guideline	Individual	Researchers	Practices for avoiding misconduct in writing of a manuscript.	http://www.enrio.eu/wp-content/uploads/2017/03/aguidetoethicalwriting_bymichaelroig.pdf
National Statement on Scientific Integrity	2015	Spain	Research in general	RPO	Statement	Both	RPO, researchers	General obligations of researchers and institutions.	http://www.enrio.eu/wp-content/uploads/2017/03/csic-national-statement-on-scientific-integrity.pdf
CSIC Manual of Conflict of Interest	2015	Spain	Medical sciences	Both	Guideline	Individual	Researchers	Guidelines for dealing with CoI in different stages of research process.	http://www.cnb.csic.es/documents/ConflictosInteresCSIC.pdf
National policy statement on Ensuring Research Integrity in Ireland	2014	Ireland	Research in general	Both	Statement	Both	RPO, RFO, RI bodies, researchers	General guidelines for good research practices in RPOs. Focuses on education, collaboration and research misconduct.	https://www.iua.ie/wp-content/uploads/2019/09/National-Policy-Statement-on-Ensuring-Research-Integrity-in-Ireland-2014-1.pdf
Danish Code of Conduct for Research Integrity	2014	Denmark	Research in general	RPO	Code	Both	Researchers, RPO, RI bodies	Presents principles and standards that should guide researchers in all phases of research. Gives importance to teaching and training in research integrity and procedures for investigation of research misconduct.	https://ufm.dk/en/publications/2014/files-2014-1/the-danish-code-of-conduct-for-research-integrity.pdf
Austrian Agency for Research Integrity Guidelines for Good Scientific Practice	2015	Austria	Research in general	RPO	Guideline	Both	Researchers, RPO	General principles and requirements of good scientific practice for researchers	https://oeawi.at/wp-content/uploads/2018/09/OeAWI_Brosch%C3%BCre_Web_2019.pdf

## Sheet: The National Academies
Name of the document	Year	Country	Field of science	RPO/RFO/Both	Type of the practice	Institutional/Individual/Both	Targeted audience	Description	Link
Fostering Integrity in Research	2017	USA	Research in general	Both	Guidelines	Both	Researchers, RFO, RPO, policymakers, administrators	The report provides general information on the definitions of research integrity, research misconduct and detrimental research practices. Provides recommendations and best practices for fostering research integrity.	https://doi.org/10.17226/21896
The Next Generation of Biomedical and Behavioral Sciences Researchers	2018	USA	Medical sciences, Social sciences	RPO	Guidelines	Both	Policymakers, RPO, RFO, researchers	Provides guidance to young scientists.	https://doi.org/10.17226/25008
Reproducibility and Replicability in Science	2019	USA	Medical sciences	Both	Guidelines	Both	Researchers, RPO, RFO, policymakers	Presents the leading causes of reproducibility issues and provides recommendations on how to approach this and make an improvement in this area.	https://doi.org/10.17226/25303
Open Science by Design	2018	USA	Research in general	Both	Guidelines	Both	Researchers, policymakers, RPO, RFO	Guidance for fostering open science.	https://doi.org/10.17226/25116
Ensuring the Integrity, Accessibility, and Stewardship of Research Data in the Digital Age	2018	USA	Research in general	Both	Guidelines	Both	Researchers, RPO, RFO, policymakers	Guidance on how to do handle research data in accordance with the current developments.	https://doi.org/10.17226/1261
Responsible Science; Ensuring the Integrity of the Research Process: Volume I	1992	USA	Research in general	Both	Guidelines	Both	Researchers, RPO, RFO, policymakers, RI bodies	Presents scientific principles and research practices, misconduct and handling allegations of misconduct; proposals on how to promote responsible research practices.	https://doi.org/10.17226/1864
Integrity in scientific research: Creating an enivironment that promotes responsible conduct	2002	USA	Research in general	Both	Guidelines	Institutional	RPO, RFO, RI bodies	Institutional approaches to fostering RI in research and promoting RI through education.	https://doi.org/10.17226/10430
Responsible Science: Ensuring the Integrity of the Research Process: Volume II	1993	USA	Research in general	Both	Guidelines	Both	Researchers, RPO, RI/RE bodies, administrators	Source of different policies and practices for the RI promotion.	https://doi.org/10.17226/2091
Practical guidance on science and engineering ethics education for instructors and administrators	2013	USA	Research in general	RPO	Guidelines	Institutional	Policymakers, RPO, administrators	Education on responsible conduct of research and implementation of the education.	https://doi.org/10.17226/18519

## Sheet: Science Europe
Name of the document	Year	Country	Field of science	RPO/RFO/Both	Type of the practice	Institutional/Individual/Both	Targeted audience	Description	Link
The Brussels Declaration	2017	International	Research in general	Both	Declaration	Both	Researchers, policymakers	The declaration describes the importance and the values of science and provides guidelines for the scientists, policymakers, industry, and scientific community.	http://www.euroscientist.com/wp-content/uploads/2017/02/Brussels-Declaration.pdf
Advancing Research Integrity Practices and Policies: From Recommendation to Implementation	2017	International	Research in general	Both	Report	Institutional	RPO, RFO, policymakers, RI bodies	The document focuses on the basic definitions related to RI and the understanding of these definitions among different stakeholders. Reflects on the obligation of stakeholders, issues with whistle-blowers, emphasises the importance of the RI training and RI in the collaboration and mobility.	https://www.scienceeurope.org/our-resources/advancing-research-integrity-practices-and-policies-from-recommendation-to-implementation/
Research Integrity Practices in Science Europe Member Organisations	2016	International	Research in general	Both	Report	Institutional	Policymakers, RPO, RFO	The survey report on definitions of research intgrity, policies and instruments for RI, importance of training, problems of mobility. It provides recommendations for both RPOs and RFOs on what to do in the terms of fostering RI within their structures.	https://www.scienceeurope.org/our-resources/research-integrity-practices-in-science-europe-member-organisations/
Briefing Paper; Research Integrity: What it means, Why it is Important and how we might protect it	2015	International	Research in general	Both	Guideline	Both	Researchers, policymakers, RPO	Presents the basic definitions of research integrity and research misconduct. Presents the efforts for ensuring RI implementation.	https://www.scienceeurope.org/our-resources/briefing-paper-on-research-integrity-what-it-means-why-it-is-important-and-how-we-might-protect-it
World Economic Forum - Code of Ethics	2018	International	Research in general	RPO	Code; Guideline	Both	Researchers, mentors, policymakers, RPO, RFO	Provides recommendations for scientists as support for safegurding good research practice.	http://www3.weforum.org/docs/WEF_Code_of_Ethics.pdf
Practical guide to the international alignment of research data management	2018	International	Research in general	RPO	Guideline	Both	Researchers, RPO, RFO	A guide for data management and repositories.	https://www.scienceeurope.org/our-resources/practical-guide-to-the-international-alignment-of-research-data-management/
Implementing research data management policies across Europe	2020	International	Research in general	RPO	Guideline	Institutional	RPO, RFO	Guidance on the successful impelmentation of research data management policies.	https://www.scienceeurope.org/our-resources/implementing-research-data-management-policies-across-europe/
Presenting a framework for discipline-specific research data management	2018	International	Humanities, Social sciences, Natural sciences	RPO	Guideline	Individual	Researchers	Guidance on data management within differen scientific fields. A guidance through different policies relevant for data management.	http://www.scienceeurope.org/our-resources/guidance-document-presenting-a-framework-for-discipline-specific-research-data-management
Principles on Open Access to research publications	2015	International	Research in general	RPO	Guideline	Institutional	RPO, policymakers	Principles on the transition to open access to research publications.	https://www.scienceeurope.org/our-resources/principles-on-open-access-to-research-publications/
Humanities Scientific Committee Opinion Paper; Open Access opportunities for the humanities	2013	International	Humanities	RPO	Guideline	Institutional	RPO	Brief guidance on the open science in the field of humanities.	https://www.scienceeurope.org/our-resources/open-access-opportunities-for-the-humanities/

[truncated: 2 more sheets: Mutual Learning exercises on RI, LERU]
