# Supplementary material for: Practices for Research Integrity Promotion in Research Performing Organisations and Research Funding Organisations: A Scoping Review
Source: Sci Eng Ethics. 2021 Jan 27;27(1):4. doi: 10.1007/s11948-021-00281-1 (PMC7840650; doi:10.1007/s11948-021-00281-1)
Supplement: Supplementary file 7 — Supplementary material 7 (DOCX 17 kb) [file 11948_2021_281_MOESM7_ESM.xlsx]

## Sheet: List of guiding principles
Practices for research integrity promotion in research performing organisations and research funding organisations: a scoping review
Appendix 7 The list and description of guiding principles extracted from documents
European Code of Conduct for Research Integrity (ALLEA 2017)	Fostering Integrity in Research (NASEM 2017)	American Sociological Association Code of Ethics (ASA 2018)	EECERA Ethical Code for Early Childhood Researchers (EECERA 2015)	Australian National Statement on Ethical Conduct in Human Research (NHMRC 2018)	The Netherlands Code of Conduct for Scientific Practice: Principles of good scientific teaching and research (VSNU 2012)	Australian Code for the Responsible Conduct of Research (NHMRC 2018)	ISPOR Code of Ethics (Santos et al. 2017)	International Ethical Guidelines for Epidemiological Studies (CIOMS & WHO 2009)	Code of Research Ethics (HSRC 2006)	Responsible Conduct in the Global Research Enterprise: A Policy Report (IAC & IAP 2012)	Good scientific practice in research and scholarship (ESF 2000)	Singapore Statement on Research Integrity (Resnik and Shamoo 2011)	Code of ethics (IADR 2009)	Ethical Guidelines for Social Science Research in Health (CEHAT 2000)		National Ethical Guidelines For Health Research in Nepal And Standard Operating Procedures (NHRC 2011)	Code of Practice for Research: Promoting good practice and preventing misconduct (UKRIO 2009)	Hong Kong Manifesto (Moher et al. 2019)	Montreal statement (2013)	Academic Integrity Checklist (University of Utrecht 2014)	Netherlands Code of Conduct for Research integrity (2018)	Global Code of Conduct for Research in Resource-Poor Settings (TRUST 2018)	Procedure for the investigation of misconduct in research (UKRIO 2008)	Estonian Code of Conduct for Research Integrity (University of Tartu 2017)	Responsible research publication: international standards for authors (Wager and Kleinert 2011)	National Policy Statement on Ensuring Research Integrity in Ireland (IUA 2014)	Danish Code of Conduct for Research Integrity (Danish Ministry of Higher Education and Science 2014)	The Concordat to Support Research Integrity (Universities UK 2019)
Reliability - ensuring the quality of research by using proper design, methodology and analysis	Accountability - willingness to demonstrate the validity of conducted research	Professional competence - working on improving the competences and education; using proper resources in work (research)	Equality and rigour - rigour research design; high ethical standards in conducting research, professionalism rigour in dissemination of research results	Research merit - using proper design and methodology in research, conducting a thorough literature search on which conclusions are based, using research resources properly	Reliability - researchers should be reliable in conducting research and disseminating the knowledge; Verifiability - obtained knowledge from the research should be verifiable	Rigour - in the development, undertaking and reporting of research; employing a robust methodology			Scientific and Academic Professionalism - conducting research following the code of practice and with high professional standards; striving to achieve the high quality of research	Reliability - reliability of research results and methodology; Skepticism - being sceptic toward research results and conclusions so that results and explanations are continually reexamined and improved	High professional standards - in designing and conducting investigations; Critical, open-minded approach - in conducting research and analysing data		Professional integrity - following high standards in work; Accuracy, reliability, confidentiality	Essentiality - adequate consideration of existing literature/knowledge and its relevance, and the alternatives available on the subject/issue under the study	Knowledge, Ability and Commitment to do Research - a commitment to research in general and to the relevant subject, readiness to acquire knowledge, having the ability and skill for undertaking particular research		Excellence- organisations and researchers should strive for excellence when conducting research and aim to produce and disseminate high-quality research; Training and skills - providing training for researchers, ensuring resources for research			Reliability - being trustworthy in communication with other researchers; Scrupulousness - being precise and nuanced in generating and disseminating knowledge	Scrupulousness - using methods that are scientific or scholarly, approaching with care and dedication to all research phases				Soundness and reliability - conducting research ethically and responsibly and following rules and legislation; using the appropriate methodology in conducting research; Balance - new findings should be presented in the context of previous research; addressing study limitations in publications	Reliability - meticulous and careful conducting of research		Rigour - in performing research and using appropriate methods
Honesty - being honest in conducting research, reviewing research; reporting research fairly and transparently	Honesty - principal value that underlies all of the other values (openness, accountability, fairness); honesty is essential in all phases of the research process; Objectivity - being free of different kinds of biases in research; having an open-minded approach in testing a hypothesis; Openness - being transparent and presenting all the information openly and transparently; making data available t…	Integrity - being honest, fair and respectful toward others in research and other activities; avoiding making untrue statements	Integrity, Transparency, Respectful interactions - being open and transparent towards research participants, making data and methods open, conducting research with honesty and fairness, acknowleding others' work in research; Academic scholarship - being open about funding sources and conflict of interest	Integrity - being honest in conducting research and reporting research results; Justice - fairness toward research participants (when including them in studies and during the process)	Scrupulousness - avoiding biases, being fair toward research participants and other researchers; Impartiality - unbiased and pursuing scientific interests; Independence - being unbiased in conducting and reporting research	Honesty - in the development, undertaking and reporting of research; presenting information truthfully and accurately; Transparency - declaration of interests, transparent reporting of data and findings			Transparency - being transparent with research participants; informed consent; reporting research transparently, declaration of conflict of interest	Honesty - being honest in conducting and reporting research and research applications; Objectivity -looking beyond own preconceptions and biases; Openness - being open with other researchers; open data	Honesty - at all stages of the research process; avoiding fabrication, falsification and plagiarism	Honesty - in all aspects of research	Objectivity - conducting work with objectivity; Honesty - communicating in an honest and responsible manner	Transparency - the conduct of research must be fair, honest and transparent			Honesty - fostering a culture of research honesty; being honest in conducting and reporting research, giving proper acknowledgements to others' work; Co-operation - promoting the open exchange of ideas, research methods, data and results; Integrity -complying with legal and ethical requirements relevant to research; declaration of competing interest	Transparency - in reporting research; Openness - the adoption of open access publication and data sharing	Integrity - trustworthiness of the research; Trust - being trustworthy in collaboration with others; Transparency - conducting and reporting research transparently and honestly; declaring openly on funding sources; Communication - between collaborating partners on research conducted in collaboration	Impartiality - being as neutral as possible in research	Honesty - reporting the research accurately and openly, refrain from making unfounded claims, fabrication and falsification; Transparency - being transparent regarding data collection and analysis; Independence - being unbiased in choosing a methodology, reviewing and dissemination of research	Fairness - feedback about research findings, fairness in including others in research; Honesty - in collaborations; explicit agreement on roles and responsibilities	Integrity - fair and comprehensive investigation procedures for cases of misconduct	Honesty and Objectivity - being honest, precise and impartial in all aspects of research activities; Openness and cooperation - open for cooperation, valuing transparency in research; Freedom - researchers, are free to choose the research problems and hypothesis, to search new ideas and to choose research group and institution	Honesty - presenting research results honestly, avoiding fabrication and falsification, acknowledging others for their work; Originality - research work should be original and submitted to multiple journals at the same time, or being published previously; Transparency - disclosing sources of funding and possible conflicts of interest; Adherence to peer review and publication conventions - not sub…	Honesty - being honest in all research phases; Open communication - with other scientists, open data; Objectivity - unbiased reporting of research results; Impartiality and independence - being free from different influences that may have an impact on the research; Fairness - giving credit to work of others	Honesty - being honest in all research phases; Transparency - being transparent in all research phases	Honesty - in all aspects of research; Transparency and open communication - in declaring potential competing interests; in the reporting of research data collection methods; in the analysis and interpretation of data; in making research findings widely available
Respect - Respect - respecting other researchers, research subjects, society, environment	Stewardship - toward the other researchers and research in general; Fairness - in evaluating research and giving grants, in acknowledging others' work, fairness toward human and animal research subjects	Respect for people's rights; dignity and diversity - respecting research participants and other researchers; Integrity - being honest, fair and respectful toward others; Human rights - valuing human rights in conducted work	The child, family, community and society - respect for participants; Democratic values - respect for the variety of values, attitudes and opinions; Justice and equity - acknowledging all contributions in conducting and disseminating research; Knowing multiple perspectives - respect of others' research work; Academic scholarship - listing all authors and contributors declaration of fund	Beneficence - minimising the risks, harm or discomfort to participants; being open toward research participants about risks and benefits of research; Respect - respect for participants on every basis	Scrupulousness - respect for research subjects; acknowledging all contributions to the conducted research; Independence - having academic liberty	Fairness - being fair toward researchers and research participants; acknowledging others' work; Promotion - Promote and foster a research culture and environment that supports the responsible conduct of research; Respect - for research participants, the wider community, animals and the environment; Recognition - Recognise, value and respect the diversity, heritage, knowledge, cultural property	Respect for persons - respect for research participants; informed consent; Justice - using reasonable and well-considered procedures, avoiding exploitation; Beneficence - minimising the risks of research	Respect for persons - valuing and respecting autonomy and choices; Beneficence - maximize benefits and minimize harms; sound research and protection of participants; Justice - treat others with high moral and ethical standards	Respect and protection - respecting research participants autonomy and welfare; informed consent	Fairness - treating others with respect and consideration (e.g. in publications or mentoring)	Frankness and fairness - concerning the contributions of partners, competitors, and predecessors	Professional courtesy and fairness - in working with others	Honour - act with honour; Consideration and respect - toward individuals included in research; Prudence - use all resources prudently taking into account appropriate laws and regulations; Cultivate an environment taking into account and valuing different perspectives and experiences	Non-maleficence - not causing harm to the participants or people in general; Justice - the benefits and risks of the research should be equitably distributed; informing participants; Maximisation of Public Interest and Social Justice - conducting research by taking into account maximisation of public interest and social justice; Beneficence - research should make a positive contribution towards t…	Autonomy - protecting the rights and dignity of participants; Non-exploitation - taking care that research does not unnecessarily consume the time of participants or make them incur the loss of resources and income; Respect and Protection of Autonomy, Rights and Dignity of Participants - respecting research participants by protecting the autonomy, the rights and the dignity; informed consent; Pri…	Respect for the autonomy of the participant - respect the dignity of research participants in biomedical research; informed consent; Justice - treat everyone equally; Beneficence and Non-Malfeasance - ensuring the benefits of research for research participants, ensuring avoidance of harming research participants; Respect for the environment - within a context of respect for the social, cultural a…	Safety - ensuring safety and protection of the dignity of research participants, avoiding harms	Inclusiveness - recognize and reward a broad range of research activities	Goals - agreement about the goals of research and possible changes	Collaboration - showing respect and supporting team spirit; Responsibility - approach academic sources, respondents, test subjects and other stakeholders with care and dedication		Respect - toward research participants and community; Care - about used procedures, about participants and possible risks of the research	Confidentiality - conducting the procedure of investigating misconduct with respect of confidentiality; Fairness - being fair toward all parties included in the investigation of misconduct; Balance - balancing risks and benefits of specific procedures in investigations in order to investigate according to high standards	Respect and caring - showing respect toward students, colleagues, collaborators, respecting dignity, autonomy and privacy of persons involved in research; Justice - treating others fairly and equally	Appropriate authorship and acknowledgement - acknowledging other people's work; Responsible reporting of research involving humans or animals - following ethical guidelines; Adherence to peer review and publication conventions - responding to peer review comments professionally and timely	Duty of care - taking care of research participants, animals and society		Care and respect - for all participants in research
Accountability - being accountable for research, education and training, mentorship and impacts of research	Accountability - responsibility for conducted work; obligation to explain and justify behaviour	Social responsibility - responsibility toward community and society; Professional and scientific responsibility - accepting responsibility for conducted work valuing the public trust	Social contribution - promoting research that has an impact on broader society			Accountability - for the development, undertaking and reporting of research; Promotion - promoting the responsible conduct of research			Accountability - researchers are accountable for having a written notice of set up terms and conditions of research with, e.g. sponsors	Accountability - Researchers are accountable to other researchers, society, and nature		Accountability - in the conduct of research; Good stewardship - of research on behalf of others		Public Domain - informing the public of undertaken research and its results and implications; Accountability- in storing research data	Totality of Responsibility - being responsible for observing and using ethical and other guidelines in research		Accountability - being accountable to the public for the conducted research	Responsibility - the responsibility of organisations in taking into account RI for promotions, tenures etc.; Contributing to societal needs - involving public in research work	Purpose - conducting research to advance knowledge and for the benefit of humankind; Resource Management - using all resources responsibly; Roles and Responsibilities - agreement on roles and responsibilities between collaborating partners in different research phases		Responsibility - taking into consideration the legitimate interests of human and animal test subjects, as well as those of commissioning parties, funding bodies and the environment; conducting research that is scientifically and/or societally relevant		Prevention of detriment - taking measures to protect individuals and their reputations involved in the investigation of misconduct	Responsibility - being responsible for research results and its consequences	Soundness and reliability - collective responsibility of authors for conducted work and publications; Accountability and responsibility - all authors are responsible and accountable for published work	Responsibility for future science generations - the importance of good mentorship and supervision	Accountability - researchers and research institutions are responsible for the conducted research	Accountability - of funders, employers and researchers to collectively create a research environment in which individuals and organisations are empowered and enabled to own the research process
